# Supplementary material for: Extensive culturomics of 8 healthy samples enhances metagenomics efficiency
Source: PLoS One. 2019 Oct 21;14(10):e0223543. doi: 10.1371/journal.pone.0223543 (PMC6802823; doi:10.1371/journal.pone.0223543)
Supplement: S2 Table — (XLSX) [file pone.0223543.s002.xlsx]

## Sheet: Feuil1
Bacteria species	Phylum	Class	Order	Family	Genus	Kind	Oxygen tolerance
Acidaminococcus fermentans	Firmicutes	Negativicutes	Acidaminococcales	Acidaminococcaceae	Acidaminococcus	H(GUT)	Strictly anaerobic
Acidaminococcus intestini	Firmicutes	Negativicutes	Acidaminococcales	Acidaminococcaceae	Acidaminococcus	H(GUT)	Strictly anaerobic
Acidaminococcus massiliensis	Firmicutes	Negativicutes	Acidaminococcales	Acidaminococcaceae	Acidaminococcus	newspe	Strictly anaerobic
Actinomyces europaeus	Actinobacteria	Actinobacteria	Actinomycetales	Actinomycetaceae	Actinomyces	H	O2 Tolerant
Actinomyces ihuae	Actinobacteria	Actinobacteria	Actinomycetales	Actinomycetaceae	Actinomyces	newspe	O2 Tolerant
Actinomyces mediterranea	Actinobacteria	Actinobacteria	Actinomycetales	Actinomycetaceae	Actinomyces	newspe	O2 Tolerant
Actinomyces neuii	Actinobacteria	Actinobacteria	Actinomycetales	Actinomycetaceae	Actinomyces	H	O2 Tolerant
Actinotignum schaalii	Actinobacteria	Actinobacteria	Actinomycetales	Actinomycetaceae	Actinotignum	H	O2 Tolerant
Adlercreutzia equolifaciens	Actinobacteria	Coriobacteriia	Eggerthellales	Eggerthellaceae	Adlercreutzia	H(GUT)	Strictly anaerobic
Aeromonas hydrophila	Proteobacteria	Gammaproteobacteria	Aeromonadales	Aeromonadaceae	Aeromonas	H(GUT)	O2 Tolerant
Akkermansia muciniphila	Verrucomicrobia	Verrucomicrobiae	Verrucomicrobiales	Akkermansiaceae	Akkermansia	H(GUT)	Strictly anaerobic
Alistipes finegoldii	Bacteroidetes	Bacteroidia	Bacteroidales	Rikenellaceae	Alistipes	H(GUT)	Strictly anaerobic
Alistipes ihuae	Bacteroidetes	Bacteroidia	Bacteroidales	Rikenellaceae	Alistipes	newspe	Strictly anaerobic
Alistipes indistinctus	Bacteroidetes	Bacteroidia	Bacteroidales	Rikenellaceae	Alistipes	H(GUT)	Strictly anaerobic
Alistipes jeddahensis	Bacteroidetes	Bacteroidia	Bacteroidales	Rikenellaceae	Alistipes	newspe	Strictly anaerobic
Alistipes massiliensis	Bacteroidetes	Bacteroidia	Bacteroidales	Rikenellaceae	Alistipes	newspe	Strictly anaerobic
Alistipes obesi	Bacteroidetes	Bacteroidia	Bacteroidales	Rikenellaceae	Alistipes	newspe	Strictly anaerobic
Alistipes onderdonkii	Bacteroidetes	Bacteroidia	Bacteroidales	Rikenellaceae	Alistipes	H(GUT)	Strictly anaerobic
Alistipes phoceensis*	Bacteroidetes	Bacteroidia	Bacteroidales	Rikenellaceae	Alistipes	newspe	Strictly anaerobic
Alistipes provencensis	Bacteroidetes	Bacteroidia	Bacteroidales	Rikenellaceae	Alistipes	newspe	Strictly anaerobic
Alistipes putredinis	Bacteroidetes	Bacteroidia	Bacteroidales	Rikenellaceae	Alistipes	H(GUT)	Strictly anaerobic
Alistipes senegalensis	Bacteroidetes	Bacteroidia	Bacteroidales	Rikenellaceae	Alistipes	newspe	Strictly anaerobic
Alistipes shahii	Bacteroidetes	Bacteroidia	Bacteroidales	Rikenellaceae	Alistipes	H(GUT)	Strictly anaerobic
Alistipes timonensis	Bacteroidetes	Bacteroidia	Bacteroidales	Rikenellaceae	Alistipes	newspe	Strictly anaerobic
Allisonella histaminiformans	Firmicutes	Negativicutes	Veillonellales	Veillonellaceae	Allisonella	NH	Strictly anaerobic
Anaerococcus murdochii	Firmicutes	Tissierellia	Tissierellales	Peptoniphilaceae	Anaerococcus	H	Strictly anaerobic
Anaerococcus octavius	Firmicutes	Tissierellia	Tissierellales	Peptoniphilaceae	Anaerococcus	H	Strictly anaerobic
Anaerococcus sp.*	Firmicutes	Tissierellia	Tissierellales	Peptoniphilaceae	Anaerococcus	newspe	Strictly anaerobic
Anaerococcus vaginalis	Firmicutes	Tissierellia	Tissierellales	Peptoniphilaceae	Anaerococcus	newspe	Strictly anaerobic
Anaerofustis massiliensis	Firmicutes	Clostridia	Clostridiales	Eubacteriaceae	Anaerofustis	newspe	Strictly anaerobic
Anaerofustis stercorihominis	Firmicutes	Clostridia	Clostridiales	Eubacteriaceae	Anaerofustis	H(GUT)	Strictly anaerobic
Anaeroglobus geminatus	Firmicutes	Negativicutes	Veillonellales	Veillonellaceae	Anaeroglobus	H	Strictly anaerobic
Anaeromassilibacillus timonensis	Firmicutes	Clostridia	Clostridiales	Ruminococcaceae	Anaeromassilibacillus	newspe	Strictly anaerobic
Anaerosalibacter bizertensis	Firmicutes	Tissierellia	Tissierellales	Tissierellaceae	Anaerosalibacter	NH	Strictly anaerobic
Anaerosalibacter massiliensis	Firmicutes	Tissierellia	Tissierellales	Tissierellaceae	Anaerosalibacter	newspe	Strictly anaerobic
Anaerostipes caccae	Firmicutes	Clostridia	Clostridiales	Lachnospiraceae	Anaerostipes	H(GUT)	Strictly anaerobic
Anaerotruncus colihominis	Firmicutes	Clostridia	Clostridiales	Ruminococcaceae	Anaerotruncus	H(GUT)	Strictly anaerobic
Anaerotruncus massiliensis	Firmicutes	Clostridia	Clostridiales	Ruminococcaceae	Anaerotruncus	newspe	Strictly anaerobic
Anaerotruncus rubinfantis	Firmicutes	Clostridia	Clostridiales	Ruminococcaceae	Anaerotruncus	newspe	Strictly anaerobic
Angelakisella massiliensis	Firmicutes	Clostridia	Clostridiales	Ruminococcaceae	Angelakisella	newspe	Strictly anaerobic
Anoxybacillus flavithermus	Firmicutes	Bacilli	Bacillales	Bacillaceae	Anoxybacillus	H(GUT)	Strictly anaerobic
Arabia massiliensis	Actinobacteria	Coriobacteriia	Eggerthellales	Eggerthellaceae	Arabia	newspe	Strictly anaerobic
Arcanobacterium urinomassiliense	Actinobacteria	Actinobacteria	Actinomycetales	Actinomycetaceae	Arcanobacterium	newspe	O2 Tolerant
Atopobium minutum	Actinobacteria	Coriobacteriia	Coriobacteriales	Atopobiaceae	Atopobium	H(GUT)	O2 Tolerant
Atopobium rimae	Actinobacteria	Coriobacteriia	Coriobacteriales	Atopobiaceae	Atopobium	H	O2 Tolerant
Bacillus amyloliquefaciens	Firmicutes	Bacilli	Bacillales	Bacillaceae	Bacillus	H	O2 Tolerant
Bacillus cereus	Firmicutes	Bacilli	Bacillales	Bacillaceae	Bacillus	H(GUT)	O2 Tolerant
Bacillus circulans	Firmicutes	Bacilli	Bacillales	Bacillaceae	Bacillus	H(GUT)	O2 Tolerant
Bacillus clausii	Firmicutes	Bacilli	Bacillales	Bacillaceae	Bacillus	H(GUT)	O2 Tolerant
Bacillus farraginis	Firmicutes	Bacilli	Bacillales	Bacillaceae	Bacillus	NH	O2 Tolerant
Bacillus firmus	Firmicutes	Bacilli	Bacillales	Bacillaceae	Bacillus	H(GUT)	O2 Tolerant
Bacillus flexus	Firmicutes	Bacilli	Bacillales	Bacillaceae	Bacillus	H(GUT)	O2 Tolerant
Bacillus pumilus	Firmicutes	Bacilli	Bacillales	Bacillaceae	Bacillus	H(GUT)	O2 Tolerant
Bacillus siralis	Firmicutes	Bacilli	Bacillales	Bacillaceae	Bacillus	NH	O2 Tolerant
Bacillus subtilis	Firmicutes	Bacilli	Bacillales	Bacillaceae	Bacillus	H(GUT)	O2 Tolerant
Bacillus thermoamylovorans	Firmicutes	Bacilli	Bacillales	Bacillaceae	Bacillus	H(GUT)	O2 Tolerant
Bacillus thioparans	Firmicutes	Bacilli	Bacillales	Bacillaceae	Bacillus	NH	O2 Tolerant
Bacillus thuringiensis	Firmicutes	Bacilli	Bacillales	Bacillaceae	Bacillus	H(GUT)	O2 Tolerant
Bacillus vallismortis	Firmicutes	Bacilli	Bacillales	Bacillaceae	Bacillus	NH	O2 Tolerant
Bacillus weihenstephanensis	Firmicutes	Bacilli	Bacillales	Bacillaceae	Bacillus	NH	O2 Tolerant
Bacillus licheniformis	Firmicutes	Bacilli	Bacillales	Bacillaceae	Bacillus	H(GUT)	O2 Tolerant
Bacteroides bouchesdurhonensis	Bacteroidetes	Bacteroidia	Bacteroidales	Bacteroidaceae	Bacteroides	newspe	Strictly anaerobic
Bacteroides caccae	Bacteroidetes	Bacteroidia	Bacteroidales	Bacteroidaceae	Bacteroides	H(GUT)	Strictly anaerobic
Bacteroides cellulosilyticus	Bacteroidetes	Bacteroidia	Bacteroidales	Bacteroidaceae	Bacteroides	H(GUT)	Strictly anaerobic
Bacteroides coagulans	Bacteroidetes	Bacteroidia	Bacteroidales	Bacteroidaceae	Bacteroides	H(GUT)	Strictly anaerobic
Bacteroides congonensis	Bacteroidetes	Bacteroidia	Bacteroidales	Bacteroidaceae	Bacteroides	newspe	Strictly anaerobic
Bacteroides coprocola	Bacteroidetes	Bacteroidia	Bacteroidales	Bacteroidaceae	Bacteroides	H(GUT)	Strictly anaerobic
Bacteroides eggerthii	Bacteroidetes	Bacteroidia	Bacteroidales	Bacteroidaceae	Bacteroides	H(GUT)	Strictly anaerobic
Bacteroides faecis	Bacteroidetes	Bacteroidia	Bacteroidales	Bacteroidaceae	Bacteroides	H(GUT)	Strictly anaerobic
Bacteroides finegoldii	Bacteroidetes	Bacteroidia	Bacteroidales	Bacteroidaceae	Bacteroides	H(GUT)	Strictly anaerobic
Bacteroides fragilis	Bacteroidetes	Bacteroidia	Bacteroidales	Bacteroidaceae	Bacteroides	H(GUT)	Strictly anaerobic
Bacteroides intestinalis	Bacteroidetes	Bacteroidia	Bacteroidales	Bacteroidaceae	Bacteroides	H(GUT)	Strictly anaerobic
Bacteroides massiliensis	Bacteroidetes	Bacteroidia	Bacteroidales	Bacteroidaceae	Bacteroides	newspe	Strictly anaerobic
Bacteroides mediterraneensis	Bacteroidetes	Bacteroidia	Bacteroidales	Bacteroidaceae	Bacteroides	newspe	Strictly anaerobic
Bacteroides nordii	Bacteroidetes	Bacteroidia	Bacteroidales	Bacteroidaceae	Bacteroides	H(GUT)	Strictly anaerobic
Bacteroides oleiciplenus	Bacteroidetes	Bacteroidia	Bacteroidales	Bacteroidaceae	Bacteroides	H(GUT)	Strictly anaerobic
Bacteroides ovatus	Bacteroidetes	Bacteroidia	Bacteroidales	Bacteroidaceae	Bacteroides	H(GUT)	Strictly anaerobic
Bacteroides plebeius	Bacteroidetes	Bacteroidia	Bacteroidales	Bacteroidaceae	Bacteroides	H(GUT)	Strictly anaerobic
Bacteroides salyersiae	Bacteroidetes	Bacteroidia	Bacteroidales	Bacteroidaceae	Bacteroides	H(GUT)	Strictly anaerobic
Bacteroides stercoris	Bacteroidetes	Bacteroidia	Bacteroidales	Bacteroidaceae	Bacteroides	H(GUT)	Strictly anaerobic
Bacteroides thetaiotaomicron	Bacteroidetes	Bacteroidia	Bacteroidales	Bacteroidaceae	Bacteroides	H(GUT)	Strictly anaerobic
Bacteroides timonensis	Bacteroidetes	Bacteroidia	Bacteroidales	Bacteroidaceae	Bacteroides	newspe	Strictly anaerobic
Bacteroides uniformis	Bacteroidetes	Bacteroidia	Bacteroidales	Bacteroidaceae	Bacteroides	H(GUT)	Strictly anaerobic
Bacteroides vulgatus	Bacteroidetes	Bacteroidia	Bacteroidales	Bacteroidaceae	Bacteroides	H(GUT)	Strictly anaerobic
Barnesiella intestinihominis	Bacteroidetes	Bacteroidia	Bacteroidales	Porphyromonadaceae	Barnesiella	H(GUT)	Strictly anaerobic
Beduinella massiliensis	Firmicutes	Clostridia	Clostridiales	Christensenellaceae	Beduinella	newspe	Strictly anaerobic
Beduinibacterium massiliense	Firmicutes	Clostridia	Clostridiales	Christensenellaceae	Beduinibacterium	newspe	Strictly anaerobic
Bifidobacterium adolescentis	Actinobacteria	Actinobacteria	Bifidobacteriales	Bifidobacteriaceae	Bifidobacterium	H(GUT)	Strictly anaerobic
Bifidobacterium angulatum	Actinobacteria	Actinobacteria	Bifidobacteriales	Bifidobacteriaceae	Bifidobacterium	H(GUT)	Strictly anaerobic
Bifidobacterium animalis	Actinobacteria	Actinobacteria	Bifidobacteriales	Bifidobacteriaceae	Bifidobacterium	H(GUT)	O2 Tolerant
Bifidobacterium bifidum	Actinobacteria	Actinobacteria	Bifidobacteriales	Bifidobacteriaceae	Bifidobacterium	H(GUT)	O2 Tolerant
Bifidobacterium breve	Actinobacteria	Actinobacteria	Bifidobacteriales	Bifidobacteriaceae	Bifidobacterium	H(GUT)	O2 Tolerant
Bifidobacterium catenulatum	Actinobacteria	Actinobacteria	Bifidobacteriales	Bifidobacteriaceae	Bifidobacterium	H(GUT)	Strictly anaerobic
Bifidobacterium dentium	Actinobacteria	Actinobacteria	Bifidobacteriales	Bifidobacteriaceae	Bifidobacterium	H(GUT)	Strictly anaerobic
Bifidobacterium longum	Actinobacteria	Actinobacteria	Bifidobacteriales	Bifidobacteriaceae	Bifidobacterium	H(GUT)	O2 Tolerant
Bifidobacterium pseudocatenulatum	Actinobacteria	Actinobacteria	Bifidobacteriales	Bifidobacteriaceae	Bifidobacterium	H(GUT)	O2 Tolerant
Bifidobacterium pseudolongum	Actinobacteria	Actinobacteria	Bifidobacteriales	Bifidobacteriaceae	Bifidobacterium	H(GUT)	O2 Tolerant
Bifidobacterium ruminantium	Actinobacteria	Actinobacteria	Bifidobacteriales	Bifidobacteriaceae	Bifidobacterium	NH	Strictly anaerobic
Bilophila wadsworthia	Proteobacteria	Deltaproteobacteria	Desulfovibrionales	Desulfovibrionaceae	Bilophila	H(GUT)	Strictly anaerobic
Bittarella massiliensis	Firmicutes	Clostridia	Clostridiales	Ruminococcaceae	Bittarella	newspe	Strictly anaerobic
Blautia coccoides	Firmicutes	Clostridia	Clostridiales	Lachnospiraceae	Blautia	H(GUT)	Strictly anaerobic
Blautia faecis	Firmicutes	Clostridia	Clostridiales	Lachnospiraceae	Blautia	H(GUT)	Strictly anaerobic
Blautia hydrogenotrophica	Firmicutes	Clostridia	Clostridiales	Lachnospiraceae	Blautia	H(GUT)	Strictly anaerobic
Blautia ihuae	Firmicutes	Clostridia	Clostridiales	Lachnospiraceae	Blautia	newspe	Strictly anaerobic
Blautia marasmi	Firmicutes	Clostridia	Clostridiales	Lachnospiraceae	Blautia	newspe	Strictly anaerobic
Blautia marseillensis	Firmicutes	Clostridia	Clostridiales	Lachnospiraceae	Blautia	newspe	Strictly anaerobic
Blautia massiliensis	Firmicutes	Clostridia	Clostridiales	Lachnospiraceae	Blautia	newspe	Strictly anaerobic
Blautia mediterraneensis	Firmicutes	Clostridia	Clostridiales	Lachnospiraceae	Blautia	newspe	Strictly anaerobic
Blautia phocaeensis	Firmicutes	Clostridia	Clostridiales	Lachnospiraceae	Blautia	newspe	Strictly anaerobic
Blautia timonensis	Firmicutes	Clostridia	Clostridiales	Lachnospiraceae	Blautia	newspe	Strictly anaerobic
Butyricimonas mediterraneensis*	Bacteroidetes	Bacteroidia	Bacteroidales	Odoribacteraceae	Butyricimonas	newspe	Strictly anaerobic
Butyricimonas phoceensis	Bacteroidetes	Bacteroidia	Bacteroidales	Odoribacteraceae	Butyricimonas	newspe	Strictly anaerobic
Butyricimonas vaginalis	Bacteroidetes	Bacteroidia	Bacteroidales	Odoribacteraceae	Butyricimonas	newspe	Strictly anaerobic
Butyricimonas virosa	Bacteroidetes	Bacteroidia	Bacteroidales	Odoribacteraceae	Butyricimonas	H	Strictly anaerobic
Caecibacter massiliensis	Firmicutes	Negativicutes	Veillonellales	Veillonellaceae	Caecibacter	newspe	Strictly anaerobic
Campylobacter concisus	Proteobacteria	Epsilonproteobacteria	Campylobacterales	Campylobacteraceae	Campylobacter	H(GUT)	O2 Tolerant
Campylobacter ureolyticus	Proteobacteria	Epsilonproteobacteria	Campylobacterales	Campylobacteraceae	Campylobacter	H(GUT)	O2 Tolerant
Casaltella massiliensis	Firmicutes	Clostridia	Clostridiales	Clostridiales Family XIII. Incertae Sedis	Casaltella	newspe	Strictly anaerobic
Catabacter hongkongensis	Firmicutes	Clostridia	Clostridiales	Catabacteriaceae	Catabacter	H(GUT)	Strictly anaerobic
Christensenella massiliensis	Firmicutes	Clostridia	Clostridiales	Christensenellaceae	Christensenella	newspe	Strictly anaerobic
Christensenella minuta	Firmicutes	Clostridia	Clostridiales	Christensenellaceae	Christensenella	H(GUT)	Strictly anaerobic
Citrobacter freundii	Proteobacteria	Gammaproteobacteria	Enterobacteriales	Enterobacteriaceae	Citrobacter	H(GUT)	O2 Tolerant
Clostridium acetobutylinum	Firmicutes	Clostridia	Clostridiales	Clostridiaceae	Clostridium	H(GUT)	Strictly anaerobic
Clostridium aldenense	Firmicutes	Clostridia	Clostridiales	Clostridiaceae	Clostridium	H(GUT)	Strictly anaerobic
Clostridium aminovalericum	Firmicutes	Clostridia	Clostridiales	Clostridiaceae	Clostridium	H(GUT)	Strictly anaerobic
Clostridium baratii	Firmicutes	Clostridia	Clostridiales	Clostridiaceae	Clostridium	H(GUT)	Strictly anaerobic
Clostridium beduini	Firmicutes	Clostridia	Clostridiales	Clostridiaceae	Clostridium	newspe	Strictly anaerobic
Clostridium bifermentans	Firmicutes	Clostridia	Clostridiales	Clostridiaceae	Clostridium	H(GUT)	Strictly anaerobic
Clostridium bolteae	Firmicutes	Clostridia	Clostridiales	Clostridiaceae	Clostridium	H(GUT)	Strictly anaerobic
Clostridium bouchesdurhonense	Firmicutes	Clostridia	Clostridiales	Clostridiaceae	Clostridium	newspe	Strictly anaerobic
Clostridium butyricum	Firmicutes	Clostridia	Clostridiales	Clostridiaceae	Clostridium	H(GUT)	Strictly anaerobic
Clostridium cacamassiliense*	Firmicutes	Clostridia	Clostridiales	Clostridiaceae	Clostridium	newspe	Strictly anaerobic
Clostridium citroniae	Firmicutes	Clostridia	Clostridiales	Clostridiaceae	Clostridium	H(GUT)	Strictly anaerobic
Clostridium clostridioforme	Firmicutes	Clostridia	Clostridiales	Clostridiaceae	Clostridium	H(GUT)	Strictly anaerobic
Clostridium cochlearium	Firmicutes	Clostridia	Clostridiales	Clostridiaceae	Clostridium	H(GUT)	Strictly anaerobic
Clostridium culturomicsense	Firmicutes	Clostridia	Clostridiales	Clostridiaceae	Clostridium	newspe	Strictly anaerobic
Clostridium disporicum	Firmicutes	Clostridia	Clostridiales	Clostridiaceae	Clostridium	H(GUT)	Strictly anaerobic
Clostridium glycyrrhizinilyticum	Firmicutes	Clostridia	Clostridiales	Clostridiaceae	Clostridium	H(GUT)	Strictly anaerobic
Clostridium innocuum	Firmicutes	Clostridia	Clostridiales	Clostridiaceae	Clostridium	H(GUT)	Strictly anaerobic
Clostridium irregulare	Firmicutes	Clostridia	Clostridiales	Clostridiaceae	Clostridium	H	Strictly anaerobic
Clostridium lactatifermentans	Firmicutes	Clostridia	Clostridiales	Clostridiaceae	Clostridium	H(GUT)	Strictly anaerobic
Clostridium lavalense	Firmicutes	Clostridia	Clostridiales	Clostridiaceae	Clostridium	H(GUT)	Strictly anaerobic
Clostridium lentoputrescens	Firmicutes	Clostridia	Clostridiales	Clostridiaceae	Clostridium	H(GUT)	Strictly anaerobic
Clostridium marseillense	Firmicutes	Clostridia	Clostridiales	Clostridiaceae	Clostridium	newspe	Strictly anaerobic
Clostridium merdae	Firmicutes	Clostridia	Clostridiales	Clostridiaceae	Clostridium	newspe	Strictly anaerobic
Clostridium paraputrificum	Firmicutes	Clostridia	Clostridiales	Clostridiaceae	Clostridium	H(GUT)	Strictly anaerobic
Clostridium perfringens	Firmicutes	Clostridia	Clostridiales	Clostridiaceae	Clostridium	H(GUT)	Strictly anaerobic
Clostridium phoceense	Firmicutes	Clostridia	Clostridiales	Clostridiaceae	Clostridium	newspe	Strictly anaerobic
Clostridium putrefaciens	Firmicutes	Clostridia	Clostridiales	Clostridiaceae	Clostridium	H(GUT)	Strictly anaerobic
Clostridium ramosum	Firmicutes	Clostridia	Clostridiales	Clostridiaceae	Clostridium	H(GUT)	Strictly anaerobic
Clostridium saccharogumia	Firmicutes	Clostridia	Clostridiales	Clostridiaceae	Clostridium	H(GUT)	Strictly anaerobic
Clostridium sardiniense	Firmicutes	Clostridia	Clostridiales	Clostridiaceae	Clostridium	H(GUT)	Strictly anaerobic
Clostridium sartagoforme	Firmicutes	Clostridia	Clostridiales	Clostridiaceae	Clostridium	NH	Strictly anaerobic
Clostridium saudii	Firmicutes	Clostridia	Clostridiales	Clostridiaceae	Clostridium	newspe	Strictly anaerobic
Clostridium saudiitimonense	Firmicutes	Clostridia	Clostridiales	Clostridiaceae	Clostridium	newspe	Strictly anaerobic
Clostridium scindens	Firmicutes	Clostridia	Clostridiales	Clostridiaceae	Clostridium	H(GUT)	Strictly anaerobic
Clostridium sordellii	Firmicutes	Clostridia	Clostridiales	Clostridiaceae	Clostridium	H(GUT)	Strictly anaerobic
Clostridium sporogenes	Firmicutes	Clostridia	Clostridiales	Clostridiaceae	Clostridium	H(GUT)	Strictly anaerobic
Clostridium sulfidigenes	Firmicutes	Clostridia	Clostridiales	Clostridiaceae	Clostridium	NH	Strictly anaerobic
Clostridium symbiosum	Firmicutes	Clostridia	Clostridiales	Clostridiaceae	Clostridium	H(GUT)	Strictly anaerobic
Clostridium tertium	Firmicutes	Clostridia	Clostridiales	Clostridiaceae	Clostridium	H(GUT)	Strictly anaerobic
Clostridium tyrobutyricum	Firmicutes	Clostridia	Clostridiales	Clostridiaceae	Clostridium	H(GUT)	Strictly anaerobic
Collinsella aerofaciens	Actinobacteria	Coriobacteriia	Coriobacteriales	Coriobacteriaceae	Collinsella	H(GUT)	Strictly anaerobic
Collinsella bouchesdurhonensis	Actinobacteria	Coriobacteriia	Coriobacteriales	Coriobacteriaceae	Collinsella	newspe	Strictly anaerobic
Collinsella ihuae	Actinobacteria	Coriobacteriia	Coriobacteriales	Coriobacteriaceae	Collinsella	newspe	Strictly anaerobic
Collinsella massiliensis	Actinobacteria	Coriobacteriia	Coriobacteriales	Coriobacteriaceae	Collinsella	newspe	Strictly anaerobic
Collinsella provencensis*	Actinobacteria	Coriobacteriia	Coriobacteriales	Coriobacteriaceae	Collinsella	newspe	Strictly anaerobic
Collinsella tanakaei	Actinobacteria	Coriobacteriia	Coriobacteriales	Coriobacteriaceae	Collinsella	H(GUT)	Strictly anaerobic
Collinsella timonensis	Actinobacteria	Coriobacteriia	Coriobacteriales	Coriobacteriaceae	Collinsella	newspe	Strictly anaerobic
Comamonas kerstersii	Proteobacteria	Betaproteobacteria	Burkholderiales	Comamonadaceae	Comamonas	H	O2 Tolerant
Congococcus massiliensis					Congococcus	newspe	Strictly anaerobic
Coprobacillus cateniformis	Firmicutes	Erysipelotrichia	Erysipelotrichales	Erysipelotrichaceae	Coprobacillus	H(GUT)	Strictly anaerobic
Coprococcus comes	Firmicutes	Clostridia	Clostridiales	Lachnospiraceae	Coprococcus	H(GUT)	Strictly anaerobic
Corynebacterium afermentans	Actinobacteria	Actinobacteria	Corynebacteriales	Corynebacteriaceae	Corynebacterium	H(GUT)	O2 Tolerant
Corynebacterium amycolatum	Actinobacteria	Actinobacteria	Corynebacteriales	Corynebacteriaceae	Corynebacterium	H	O2 Tolerant
Corynebacterium imitans	Actinobacteria	Actinobacteria	Corynebacteriales	Corynebacteriaceae	Corynebacterium	H	O2 Tolerant
Corynebacterium propinquum	Actinobacteria	Actinobacteria	Corynebacteriales	Corynebacteriaceae	Corynebacterium	H	O2 Tolerant
Corynebacterium reamassiliense	Actinobacteria	Actinobacteria	Corynebacteriales	Corynebacteriaceae	Corynebacterium	newspe	O2 Tolerant
Corynebacterium tuberculostearicum	Actinobacteria	Actinobacteria	Corynebacteriales	Corynebacteriaceae	Corynebacterium	H	O2 Tolerant
Cronobacter sakazakii	Proteobacteria	Gammaproteobacteria	Enterobacterales	Enterobacteriaceae	Cronobacter	H(GUT)	O2 Tolerant
Cryptobacterium curtum	Actinobacteria	Coriobacteriia	Eggerthellales	Eggerthellaceae	Cryptobacterium	H	Strictly anaerobic
Cutibacterium acnes	Actinobacteria	Actinobacteria	Propionibacteriales	Propionibacteriaceae	Cutibacterium	H(GUT)	Strictly anaerobic
Dakarella massiliensis	Proteobacteria	Betaproteobacteria	Burkholderiales	Sutterellaceae	Dakarella	newspe	Strictly anaerobic
Dermabacter hominis	Actinobacteria	Actinobacteria	Micrococcales	Dermabacteraceae	Dermabacter	H	O2 Tolerant
Desulfovibrio piger	Proteobacteria	Deltaproteobacteria	Desulfovibrionales	Desulfovibrionaceae	Desulfovibrio	H(GUT)	Strictly anaerobic
Dialister invisus	Firmicutes	Negativicutes	Veillonellales	Veillonellaceae	Dialister	H	Strictly anaerobic
Dialister massiliensis*	Firmicutes	Negativicutes	Veillonellales	Veillonellaceae	Dialister	newspe	Strictly anaerobic
Dialister micraerophilus	Firmicutes	Negativicutes	Veillonellales	Veillonellaceae	Dialister	H	Strictly anaerobic
Dialister pneumosintes	Firmicutes	Negativicutes	Veillonellales	Veillonellaceae	Dialister	H	Strictly anaerobic
Dialister propionicifaciens	Firmicutes	Negativicutes	Veillonellales	Veillonellaceae	Dialister	H	Strictly anaerobic
Dialister succinatiphilus	Firmicutes	Negativicutes	Veillonellales	Veillonellaceae	Dialister	H(GUT)	Strictly anaerobic
Dielma fastidiosa	Firmicutes	Erysipelotrichia	Erysipelotrichales	Erysipelotrichaceae	Dielma	newspe	Strictly anaerobic
Dorea longicatena	Firmicutes	Clostridia	Clostridiales	Lachnospiraceae	Dorea	H(GUT)	Strictly anaerobic
Dorea massiliensis	Firmicutes	Clostridia	Clostridiales	Lachnospiraceae	Dorea	newspe	Strictly anaerobic
Dorea timonensis	Firmicutes	Clostridia	Clostridiales	Lachnospiraceae	Dorea	newspe	Strictly anaerobic
Drancourtella massiliensis	Firmicutes	Clostridia	Clostridiales	Ruminococcaceae	Drancourtella	newspe	Strictly anaerobic
Duodenibacillus massiliensis	Proteobacteria	Betaproteobacteria	Burkholderiales	Sutterellaceae	Duodenibacillus	newspe	Strictly anaerobic
Eggerthella lenta	Actinobacteria	Coriobacteriia	Eggerthellales	Eggerthellaceae	Eggerthella	H(GUT)	Strictly anaerobic
Eggerthella timonensis	Actinobacteria	Coriobacteriia	Eggerthellales	Eggerthellaceae	Eggerthella	newspe	Strictly anaerobic
Eisenbergiella massiliensis	Firmicutes	Clostridia	Clostridiales	Lachnospiraceae	Eisenbergiella	newspe	Strictly anaerobic
Enorma massiliensis	Actinobacteria	Coriobacteriia	Corynebacteriales	Corynebacteriaceae	Enorma	newspe	Strictly anaerobic
Enterobacter aerogenes	Proteobacteria	Gammaproteobacteria	Enterobacterales	Enterobacteriaceae	Enterobacter	H(GUT)	O2 Tolerant
Enterobacter cloacae	Proteobacteria	Gammaproteobacteria	Enterobacterales	Enterobacteriaceae	Enterobacter	H(GUT)	O2 Tolerant
Enterobacter hormaechei	Proteobacteria	Gammaproteobacteria	Enterobacterales	Enterobacteriaceae	Enterobacter	H(GUT)	O2 Tolerant
Enterobacter kobei	Proteobacteria	Gammaproteobacteria	Enterobacterales	Enterobacteriaceae	Enterobacter	H(GUT)	O2 Tolerant
Enterococcus avium	Firmicutes	Bacilli	Lactobacillales	Enterococcaceae	Enterococcus	H(GUT)	O2 Tolerant
Enterococcus casseliflavus	Firmicutes	Bacilli	Lactobacillales	Enterococcaceae	Enterococcus	H(GUT)	O2 Tolerant
Enterococcus devriesei	Firmicutes	Bacilli	Lactobacillales	Enterococcaceae	Enterococcus	NH	O2 Tolerant
Enterococcus dispar	Firmicutes	Bacilli	Lactobacillales	Enterococcaceae	Enterococcus	H(GUT)	O2 Tolerant
Enterococcus durans	Firmicutes	Bacilli	Lactobacillales	Enterococcaceae	Enterococcus	H(GUT)	O2 Tolerant
Enterococcus faecalis	Firmicutes	Bacilli	Lactobacillales	Enterococcaceae	Enterococcus	H(GUT)	O2 Tolerant
Enterococcus faecium	Firmicutes	Bacilli	Lactobacillales	Enterococcaceae	Enterococcus	H(GUT)	O2 Tolerant
Enterococcus gallinarum	Firmicutes	Bacilli	Lactobacillales	Enterococcaceae	Enterococcus	H(GUT)	O2 Tolerant
Enterococcus gilvus	Firmicutes	Bacilli	Lactobacillales	Enterococcaceae	Enterococcus	H(GUT)	O2 Tolerant
Enterococcus hirae	Firmicutes	Bacilli	Lactobacillales	Enterococcaceae	Enterococcus	H(GUT)	O2 Tolerant
Enterococcus malodoratus	Firmicutes	Bacilli	Lactobacillales	Enterococcaceae	Enterococcus	H	O2 Tolerant
Enterococcus massiliensis	Firmicutes	Bacilli	Lactobacillales	Enterococcaceae	Enterococcus	newspe	O2 Tolerant
Enterococcus phoeniculicola	Firmicutes	Bacilli	Lactobacillales	Enterococcaceae	Enterococcus	H(GUT)	O2 Tolerant
Enterococcus saccharolyticus	Firmicutes	Bacilli	Lactobacillales	Enterococcaceae	Enterococcus	NH	O2 Tolerant
Enterococcus thailandicus	Firmicutes	Bacilli	Lactobacillales	Enterococcaceae	Enterococcus	NH	O2 Tolerant
Escherichia coli	Proteobacteria	Gammaproteobacteria	Enterobacterales	Enterobacteriaceae	Escherichia	H(GUT)	O2 Tolerant
Ethanolibacter massiliensis*	Firmicutes	Clostridia	Clostridiales	Eubacteriaceae	Ethanolibacter	newspe	Strictly anaerobic
Eubacterium cylindroides	Firmicutes	Clostridia	Clostridiales	Eubacteriaceae	Eubacterium	H(GUT)	Strictly anaerobic
Eubacterium dolichum	Firmicutes	Clostridia	Clostridiales	Eubacteriaceae	Eubacterium	H(GUT)	Strictly anaerobic
Eubacterium infirmum	Firmicutes	Clostridia	Clostridiales	Eubacteriaceae	Eubacterium	NH	Strictly anaerobic
Eubacterium limosum	Firmicutes	Clostridia	Clostridiales	Eubacteriaceae	Eubacterium	H(GUT)	Strictly anaerobic
Eubacterium massiliense	Firmicutes	Clostridia	Clostridiales	Eubacteriaceae	Eubacterium	newspe	Strictly anaerobic
Eubacterium tenue	Firmicutes	Clostridia	Clostridiales	Eubacteriaceae	Eubacterium	H(GUT)	Strictly anaerobic
Ezakiella massiliensis	Firmicutes	Tissierellia	na	unclassified Tissierellia	Ezakiella	newspe	Strictly anaerobic
Facklamia hominis	Firmicutes	Bacilli	Lactobacillales	Aerococcaceae	Facklamia	H(GUT)	O2 Tolerant
Faecalibacterium prausnitzii	Firmicutes	Clostridia	Clostridiales	Ruminococcaceae	Faecalibacterium	H(GUT)	Strictly anaerobic
Fastidiosipila sanguinis	Firmicutes	Clostridia	Clostridiales	Hungateiclostridiaceae	Fastidiosipila	H	Strictly anaerobic
Fenollaria massiliensis	Firmicutes	Clostridia	Clostridiales	Tissierellaceae	Fenollaria	newspe	Strictly anaerobic
Fenollaria timonensis	Firmicutes	Clostridia	Clostridiales	Tissierellaceae	Fenollaria	newspe	Strictly anaerobic
Fenollaria vaginalis	Firmicutes	Clostridia	Clostridiales	Tissierellaceae	Fenollaria	newspe	Strictly anaerobic
Finegoldia magna	Firmicutes	Tissierellia	Tissierellales	Peptoniphilaceae	Finegoldia	H(GUT)	Strictly anaerobic
Flavonifractor plautii	Firmicutes	Clostridia	Clostridiales	Ruminococcaceae	Flavonifractor	H(GUT)	Strictly anaerobic
Fusicatenibacter saccharivorans	Firmicutes	Clostridia	Clostridiales	Lachnospiraceae	Fusicatenibacter	H(GUT)	Strictly anaerobic
Fusobacterium gonidiaformans	Fusobacteria	Fusobacteriia	Fusobacteriales	Fusobacteriaceae	Fusobacterium	H(GUT)	Strictly anaerobic
Fusobacterium ulcerans	Fusobacteria	Fusobacteriia	Fusobacteriales	Fusobacteriaceae	Fusobacterium	H	Strictly anaerobic
Gabonia massiliensis	Bacteroidetes	Bacteroidia	Bacteroidales	Porphyromonadaceae	Gabonia	newspe	Strictly anaerobic
Gabonibacter massiliensis	Bacteroidetes	Bacteroidia	Bacteroidales	Porphyromonadaceae	Gabonibacter	newspe	Strictly anaerobic
Gabonibacter timonensis	Bacteroidetes	Bacteroidia	Bacteroidales	Porphyromonadaceae	Gabonibacter	newspe	Strictly anaerobic
Gordonibacter massiliensis	Actinobacteria	Coriobacteriia	Eggerthellales	Eggerthellaceae	Gordonibacter	newspe	Strictly anaerobic
Gordonibacter pamelaeae	Actinobacteria	Coriobacteriia	Eggerthellales	Eggerthellaceae	Gordonibacter	H(GUT)	Strictly anaerobic
Gordonibacter urolithinfaciens	Actinobacteria	Coriobacteriia	Eggerthellales	Eggerthellaceae	Gordonibacter	H(GUT)	Strictly anaerobic
Guyana massiliensis	Firmicutes	Clostridia	Clostridiales	Clostridiaceae	Guyana	newspe	Strictly anaerobic
Haemophilus haemolyticus	Proteobacteria	Gammaproteobacteria	Pasteurellales	Pasteurellaceae	Haemophilus	H	O2 Tolerant
Hafnia alvei	Proteobacteria	Gammaproteobacteria	Enterobacterales	Hafniaceae	Hafnia	H(GUT)	O2 Tolerant
Hathewaya limosa	Firmicutes	Clostridia	Clostridiales	Clostridiaceae	Hathewaya	H(GUT)	Strictly anaerobic
Holdemanella biformis	Firmicutes	Erysipelotrichia	Erysipelotrichales	Erysipelotrichaceae	Holdemanella	H	Strictly anaerobic
Holdemania filiformis	Firmicutes	Erysipelotrichia	Erysipelotrichales	Erysipelotrichaceae	Holdemania	H(GUT)	Strictly anaerobic
Holdemania massiliensis	Firmicutes	Erysipelotrichia	Erysipelotrichales	Erysipelotrichaceae	Holdemania	newspe	Strictly anaerobic
Holdemania timonensis	Firmicutes	Erysipelotrichia	Erysipelotrichales	Erysipelotrichaceae	Holdemania	newspe	Strictly anaerobic
Hugonella massiliensis	Actinobacteria	Coriobacteriia	Eggerthellales	Eggerthellaceae	Hugonella	newspe	Strictly anaerobic
Hungatella hathewayi	Firmicutes	Clostridia	Clostridiales	Clostridiaceae	Hungatella	H(GUT)	Strictly anaerobic
Ihubacter massiliensis	Firmicutes	Clostridia	Clostridiales	Clostridiales Family XIII. Incertae Sedis	Ihubacter	newspe	Strictly anaerobic
Ihuella massiliensis	Firmicutes	Clostridia	Clostridiales	Ruminococcaceae	Ihuella	newspe	Strictly anaerobic
Intestinibacillus timonensis*	Firmicutes	Clostridia	Clostridiales	Eubacteriaceae	Intestinibacillus	newspe	Strictly anaerobic
Intestinibacter bartlettii	Firmicutes	Clostridia	Clostridiales	Peptostreptococcaceae	Intestinibacter	NH	Strictly anaerobic
Intestinimonas butyriciproducens	Firmicutes	Clostridia	Clostridiales	unclassified Clostridiales	Intestinimonas	NH	Strictly anaerobic
Intestinimonas gabonensis	Firmicutes	Clostridia	Clostridiales	unclassified Clostridiales	Intestinimonas	newspe	Strictly anaerobic
Intestinimonas massiliensis	Firmicutes	Clostridia	Clostridiales	unclassified Clostridiales	Intestinimonas	newspe	Strictly anaerobic
Intestinimonas phoceensis	Firmicutes	Clostridia	Clostridiales	unclassified Clostridiales	Intestinimonas	newspe	Strictly anaerobic
Jeddahella massiliensis	Actinobacteria	Coriobacteriia	Coriobacteriales	Atopobiaceae	Jeddahella	newspe	Strictly anaerobic
Klebsiella oxytoca	Proteobacteria	Gammaproteobacteria	Enterobacterales	Enterobacteriaceae	Klebsiella	H(GUT)	O2 Tolerant
Klebsiella pneumoniae	Proteobacteria	Gammaproteobacteria	Enterobacterales	Enterobacteriaceae	Klebsiella	H(GUT)	O2 Tolerant
Kluyvera ascorbata	Proteobacteria	Gammaproteobacteria	Enterobacterales	Enterobacteriaceae	Kluyvera	H(GUT)	O2 Tolerant
Lachnoclostridium edouardi	Firmicutes	Clostridia	Clostridiales	Lachnospiraceae	Lachnoclostridium	newspe	Strictly anaerobic
Lachnoclostridium phocaeense	Firmicutes	Clostridia	Clostridiales	Lachnospiraceae	Lachnoclostridium	newspe	Strictly anaerobic
Lachnoclostridium timonense	Firmicutes	Clostridia	Clostridiales	Lachnospiraceae	Lachnoclostridium	newspe	Strictly anaerobic
Lactobacillus acidipiscis	Firmicutes	Bacilli	Lactobacillales	Lactobacillaceae	Lactobacillus	NH	O2 Tolerant
Lactobacillus antri	Firmicutes	Bacilli	Lactobacillales	Lactobacillaceae	Lactobacillus	H(GUT)	O2 Tolerant
Lactobacillus brevis	Firmicutes	Bacilli	Lactobacillales	Lactobacillaceae	Lactobacillus	H(GUT)	O2 Tolerant
Lactobacillus caccae*	Firmicutes	Bacilli	Lactobacillales	Lactobacillaceae	Lactobacillus	newspe	O2 Tolerant
Lactobacillus casei	Firmicutes	Bacilli	Lactobacillales	Lactobacillaceae	Lactobacillus	H(GUT)	O2 Tolerant
Lactobacillus crispatus	Firmicutes	Bacilli	Lactobacillales	Lactobacillaceae	Lactobacillus	H(GUT)	O2 Tolerant
Lactobacillus curvatus	Firmicutes	Bacilli	Lactobacillales	Lactobacillaceae	Lactobacillus	H(GUT)	O2 Tolerant
Lactobacillus delbrueckii	Firmicutes	Bacilli	Lactobacillales	Lactobacillaceae	Lactobacillus	H(GUT)	O2 Tolerant
Lactobacillus fermentum	Firmicutes	Bacilli	Lactobacillales	Lactobacillaceae	Lactobacillus	H(GUT)	O2 Tolerant
Lactobacillus gasseri	Firmicutes	Bacilli	Lactobacillales	Lactobacillaceae	Lactobacillus	H(GUT)	O2 Tolerant
Lactobacillus harbinensis	Firmicutes	Bacilli	Lactobacillales	Lactobacillaceae	Lactobacillus	NH	O2 Tolerant
Lactobacillus ingluviei	Firmicutes	Bacilli	Lactobacillales	Lactobacillaceae	Lactobacillus	NH	O2 Tolerant
Lactobacillus jensenii	Firmicutes	Bacilli	Lactobacillales	Lactobacillaceae	Lactobacillus	H(GUT)	O2 Tolerant
Lactobacillus johnsonii	Firmicutes	Bacilli	Lactobacillales	Lactobacillaceae	Lactobacillus	H(GUT)	O2 Tolerant
Lactobacillus mucosae	Firmicutes	Bacilli	Lactobacillales	Lactobacillaceae	Lactobacillus	H(GUT)	O2 Tolerant
Lactobacillus murinus	Firmicutes	Bacilli	Lactobacillales	Lactobacillaceae	Lactobacillus	H(GUT)	O2 Tolerant
Lactobacillus oris	Firmicutes	Bacilli	Lactobacillales	Lactobacillaceae	Lactobacillus	H	O2 Tolerant
Lactobacillus panis	Firmicutes	Bacilli	Lactobacillales	Lactobacillaceae	Lactobacillus	NH	O2 Tolerant
Lactobacillus parabuchneri	Firmicutes	Bacilli	Lactobacillales	Lactobacillaceae	Lactobacillus	H	O2 Tolerant
Lactobacillus paracasei	Firmicutes	Bacilli	Lactobacillales	Lactobacillaceae	Lactobacillus	H(GUT)	O2 Tolerant
Lactobacillus pentosus	Firmicutes	Bacilli	Lactobacillales	Lactobacillaceae	Lactobacillus	NH	O2 Tolerant
Lactobacillus plantarum	Firmicutes	Bacilli	Lactobacillales	Lactobacillaceae	Lactobacillus	H(GUT)	O2 Tolerant
Lactobacillus reuteri	Firmicutes	Bacilli	Lactobacillales	Lactobacillaceae	Lactobacillus	H(GUT)	O2 Tolerant
Lactobacillus rhamnosus	Firmicutes	Bacilli	Lactobacillales	Lactobacillaceae	Lactobacillus	H(GUT)	O2 Tolerant
Lactobacillus ruminis	Firmicutes	Bacilli	Lactobacillales	Lactobacillaceae	Lactobacillus	H(GUT)	O2 Tolerant
Lactobacillus sakei	Firmicutes	Bacilli	Lactobacillales	Lactobacillaceae	Lactobacillus	NH	O2 Tolerant
Lactobacillus salivarius	Firmicutes	Bacilli	Lactobacillales	Lactobacillaceae	Lactobacillus	H(GUT)	O2 Tolerant
Lactobacillus timonensis*	Firmicutes	Bacilli	Lactobacillales	Lactobacillaceae	Lactobacillus	newspe	O2 Tolerant
Lactobacillus vaginalis	Firmicutes	Bacilli	Lactobacillales	Lactobacillaceae	Lactobacillus	H(GUT)	O2 Tolerant
Lactococcus garvieae	Firmicutes	Bacilli	Lactobacillales	Streptococcaceae	Lactococcus	H(GUT)	O2 Tolerant
Lactococcus lactis	Firmicutes	Bacilli	Lactobacillales	Streptococcaceae	Lactococcus	H(GUT)	O2 Tolerant
Lactonifactor massiliensis	Firmicutes	Clostridia	Clostridiales	Clostridiaceae	Lactonifactor	newspe	Strictly anaerobic
Lagierella massiliensis	Firmicutes	Tissierellia	Tissierellales	Peptoniphilaceae	Lagierella	newspe	Strictly anaerobic
Leuconostoc lactis	Firmicutes	Bacilli	Lactobacillales	Leuconostocaceae	Leuconostoc	H(GUT)	O2 Tolerant
Leuconostoc pseudomesenteroides	Firmicutes	Bacilli	Lactobacillales	Leuconostocaceae	Leuconostoc	H	O2 Tolerant
Longicatena caecimuris	Firmicutes	Erysipelotrichia	Erysipelotrichales	Erysipelotrichaceae	Longicatena	H(GUT)	Strictly anaerobic
Lysinibacillus boronitolerans	Firmicutes	Bacilli	Bacillales	Bacillaceae	Lysinibacillus	NH	O2 Tolerant
Lysinibacillus fusiformis	Firmicutes	Bacilli	Bacillales	Bacillaceae	Lysinibacillus	H(GUT)	O2 Tolerant
Malibacterium massiliense	Firmicutes	Clostridia	Clostridiales	Christensenellaceae	Alterbeduinibacterium	newspe	Strictly anaerobic
Marseillibacter massiliensis	Firmicutes	Clostridia	Clostridiales	Oscillospiraceae	Marseillibacter	newspe	Strictly anaerobic
Marseillicoccus timonensis	Firmicutes	Clostridia	Clostridiales	unclassified Clostridiales	Marseillicoccus	newspe	Strictly anaerobic
Massiliclostridium massiliense	Firmicutes	Clostridia	Clostridiales	Clostridiaceae	Massiliclostridium	newspe	Strictly anaerobic
Massiliculturomica massiliensis	Firmicutes	Clostridia	Clostridiales	Rhodanobacteraceae	Massiliculturomica	newspe	Strictly anaerobic
Massilimalia massiliensis	Firmicutes	Clostridia	Clostridiales	Ruminococcaceae	Massilimalia	newspe	Strictly anaerobic
Massilimalia timonensis*	Firmicutes	Clostridia	Clostridiales	Ruminococcaceae	Massilimalia	newspe	Strictly anaerobic
Massilimicrobiota timonensis	Firmicutes	Erysipelotrichia	Erysipelotrichales	Erysipelotrichaceae	Massilimicrobiota	newspe	Strictly anaerobic
Massiliprevotella massiliensis	Bacteroidetes	Bacteroidia	Bacteroidiales	Prevotellaceae	Massiliprevotella	newspe	Strictly anaerobic
Mediannikovella massiliensis	Firmicutes	Clostridia	Clostridiales	Clostridiaceae	Mediannikovella	newspe	Strictly anaerobic
Megasphaera elsdenii	Firmicutes	Negativicutes	Veillonellales	Veillonellaceae	Megasphaera	H(GUT)	Strictly anaerobic
Megasphaera indica	Firmicutes	Negativicutes	Veillonellales	Veillonellaceae	Megasphaera	H(GUT)	Strictly anaerobic
Megasphaera massiliensis	Firmicutes	Negativicutes	Veillonellales	Veillonellaceae	Megasphaera	newspe	Strictly anaerobic
Megasphaera micronuciformis	Firmicutes	Negativicutes	Veillonellales	Veillonellaceae	Megasphaera	H(GUT)	Strictly anaerobic
Megasphaera vaginalis	Firmicutes	Negativicutes	Veillonellales	Veillonellaceae	Megasphaera	newspe	Strictly anaerobic
Merdibacter timonensis	Firmicutes	Erysipelotrichia	Erysipelotrichales	Erysipelotrichaceae	Merdibacter	newspe	Strictly anaerobic
Metaprevotella massiliensis	Bacteroidetes	Bacteroidia	Bacteroidiales	Prevotellaceae	Metaprevotella	newspe	Strictly anaerobic
Methanobrevibacter smithii	Euryarchaeota	Methanobacteria	Methanobacteriales	Methanobacteriaceae	Methanobrevibacter	H(GUT)	Strictly anaerobic
Micrococcus luteus	Actinobacteria	Actinobacteria	Micrococcales	Micrococcaceae	Micrococcus	H(GUT)	O2 Tolerant
Mitsuokella jalaludinii	Firmicutes	Negativicutes	Selenomonadales	Selenomonadaceae	Mitsuokella	NH	Strictly anaerobic
Mitsuokella massiliensis	Firmicutes	Negativicutes	Selenomonadales	Selenomonadaceae	Mitsuokella	newspe	Strictly anaerobic
Mobilibacillus massiliensis	Firmicutes	Clostridia	Clostridiales	Clostridiales Family XIII. Incertae Sedis	Mobilibacillus	newspe	Strictly anaerobic
Mobilibacterium timonense	Firmicutes	Clostridia	Clostridiales	Clostridiales Family XIII. Incertae Sedis	Mobilibacterium	newspe	Strictly anaerobic
Mobiluncus curtisii	Actinobacteria	Actinobacteria	Actinomycetale	Actinomycetaceae	Mobiluncus	H	Strictly anaerobic
Mogibacterium neglectum	Firmicutes	Clostridia	Clostridiales	Clostridiales Family XIII. Incertae Sedis	Mogibacterium	NH	Strictly anaerobic
Mogibacterium timidum	Firmicutes	Clostridia	Clostridiales	Clostridiales Family XIII. Incertae Sedis	Mogibacterium	H(GUT)	Strictly anaerobic
Mogibacterium vescum	Firmicutes	Clostridia	Clostridiales	Clostridiales Family XIII. Incertae Sedis	Mogibacterium	H	Strictly anaerobic
Morganella morganii	Proteobacteria	Gammaproteobacteria	Enterobacteriales	Enterobacteriaceae	Morganella	H(GUT)	O2 Tolerant
Moryella indoligenes	firmicutes	Clostridia	Clostridiales	Lachnospiraceae	Moryella	H	Strictly anaerobic
Murdochiella asaccharolytica	Firmicutes	Tissierellia	Tissierellales	Peptoniphilaceae	Murdochiella	H(GUT)	Strictly anaerobic
Murdochiella massiliensis	Firmicutes	Tissierellia	Tissierellales	Peptoniphilaceae	Murdochiella	newspe	Strictly anaerobic
Mycobacterium icosiumassiliensis	Actinobacteria	Actinobacteria	Corynebacteriales	Mycobacteriaceae	Mycobacterium	newspe	O2 Tolerant
Negativibacillus massiliensis	Firmicutes	Clostridia	Clostridiales	Ruminococcaceae	Negativibacillus	newspe	Strictly anaerobic
Negativicoccus massiliensis	Firmicutes	Negativicutes	Veillonellales	Veillonellaceae	Negativicoccus	newspe	Strictly anaerobic
Negativicoccus succinicivorans	Firmicutes	Negativicutes	Veillonellales	Veillonellaceae	Negativicoccus	H(GUT)	Strictly anaerobic
Neisseria macacae	Proteobacteria	Betaproteobacteria	Neisseriales	Neisseriaceae	Neisseria	H(GUT)	O2 Tolerant
Neobittarella massiliensis	Firmicutes	Clostridia	Clostridiales	Ruminococcaceae	Neobittarella	newspe	Strictly anaerobic
Neochristensenella massiliensis*	Firmicutes	Clostridia	Clostridiales	Christensenellaceae	Neochristensenella	newspe	Strictly anaerobic
Nocardia massiliensis	Actinobacteria	Actinobacteria	Corynebacteriales	Nocardiaceae	Nocardia	H	O2 Tolerant
Odoribacter splanchnicus	Bacteroidetes	Bacteroidia	Bacteroidiales	Odoribacteraceae	Odoribacter	H(GUT)	Strictly anaerobic
Olegusella massiliensis	Actinobacteria	Coriobacteriia	Coriobacteriales	Coriobacteriaceae	Olegusella	newspe	Strictly anaerobic
Olsenella phocaeensis	Actinobacteria	Coriobacteriia	Coriobacteriales	Atopobiaceae	Olsenella	newspe	Strictly anaerobic
Olsenella timonensis	Actinobacteria	Coriobacteriia	Coriobacteriales	Atopobiaceae	Olsenella	newspe	Strictly anaerobic
Olsenella uli	Actinobacteria	Coriobacteriia	Coriobacteriales	Atopobiaceae	Olsenella	H	Strictly anaerobic
Olsenella urinainfantis	Actinobacteria	Coriobacteriia	Coriobacteriales	Atopobiaceae	Olsenella	H	Strictly anaerobic
Oscilibacter massiliensis	Firmicutes	Clostridia	Clostridiales	Oscillospiraceae	Oscillibacter	newspe	Strictly anaerobic
Oscilibacter mediterraneensis	Firmicutes	Clostridia	Clostridiales	Oscillospiraceae	Oscillibacter	newspe	Strictly anaerobic
Oscilibacter timonensis	Firmicutes	Clostridia	Clostridiales	Oscillospiraceae	Oscillibacter	newspe	Strictly anaerobic
Pacaella massiliensis	Synergistetes	Synergistia	Synergistales	Synergistaceae	Pacaella	newspe	Strictly anaerobic
Paenibacillus barengoltzii	Firmicutes	Bacilli	Bacillales	Paenibacillaceae	Paenibacillus	NH	O2 Tolerant
Paenibacillus ginsengihumi	Firmicutes	Bacilli	Bacillales	Paenibacillaceae	Paenibacillus	H(GUT)	O2 Tolerant
Pantoea agglomerans	Proteobacteria	Gammaproteobacteria	Enterobacterales	Erwiniaceae	Pantoea	H(GUT)	O2 Tolerant
Parabacteroides bouchesdurhonensis*	Bacteroidetes	Bacteroidia	Bacteroidiales	Tannerellaceae	Parabacteroides	newspe	Strictly anaerobic
Parabacteroides distasonis	Bacteroidetes	Bacteroidia	Bacteroidiales	Tannerellaceae	Parabacteroides	H(GUT)	Strictly anaerobic
Parabacteroides goldsteinii	Bacteroidetes	Bacteroidia	Bacteroidiales	Tannerellaceae	Parabacteroides	H(GUT)	Strictly anaerobic
Parabacteroides gordonii	Bacteroidetes	Bacteroidia	Bacteroidiales	Tannerellaceae	Parabacteroides	H	Strictly anaerobic
Parabacteroides johnsonii	Bacteroidetes	Bacteroidia	Bacteroidiales	Tannerellaceae	Parabacteroides	H(GUT)	Strictly anaerobic
Parabacteroides massiliensis	Bacteroidetes	Bacteroidia	Bacteroidiales	Tannerellaceae	Parabacteroides	newspe	Strictly anaerobic
Parabacteroides merdae	Bacteroidetes	Bacteroidia	Bacteroidiales	Tannerellaceae	Parabacteroides	H(GUT)	Strictly anaerobic
Parabacteroides timonensis	Bacteroidetes	Bacteroidia	Bacteroidiales	Tannerellaceae	Parabacteroides	newspe	Strictly anaerobic
Paraprevotella clara	Bacteroidetes	Bacteroidia	Bacteroidiales	Preotellaceae	Paraprevotella	H(GUT)	Strictly anaerobic
Parasutterella excrementihominis	Proteobacteria	Betaproteobacteria	Burkholderiales	Sutterllaceae	Parasutterella	H(GUT)	Strictly anaerobic
Pediococcus acidilactici	Firmicutes	Bacilli	Lactobacillales	Lactobacillaceae	Pediococcus	H(GUT)	O2 Tolerant
Pediococcus pentosaceus	Firmicutes	Bacilli	Lactobacillales	Lactobacillaceae	Pediococcus	H(GUT)	O2 Tolerant
Peptococcus niger	Firmicutes	Clostridia	Clostridiales	Peptococcaceae	Peptococcus	H(GUT)	Strictly anaerobic
Peptoniphilus asaccharolyticus	Firmicutes	Tissierellia	Tissierellales	Peptoniphilaceae	Peptoniphilus	H(GUT)	Strictly anaerobic
Peptoniphilus colimassiliensis*	Firmicutes	Tissierellia	Tissierellales	Peptoniphilaceae	Peptoniphilus	newspe	Strictly anaerobic
Peptoniphilus coxii	Firmicutes	Tissierellia	Tissierellales	Peptoniphilaceae	Peptoniphilus	H	Strictly anaerobic
Peptoniphilus gorbachii	Firmicutes	Tissierellia	Tissierellales	Peptoniphilaceae	Peptoniphilus	H(GUT)	Strictly anaerobic
Peptoniphilus grossensis	Firmicutes	Tissierellia	Tissierellales	Peptoniphilaceae	Peptoniphilus	newspe	Strictly anaerobic
Peptoniphilus harei	Firmicutes	Tissierellia	Tissierellales	Peptoniphilaceae	Peptoniphilus	H	Strictly anaerobic
Peptoniphilus koenoeneniae	Firmicutes	Tissierellia	Tissierellales	Peptoniphilaceae	Peptoniphilus	H	Strictly anaerobic
Peptoniphilus lacrimalis	Firmicutes	Tissierellia	Tissierellales	Peptoniphilaceae	Peptoniphilus	H	Strictly anaerobic
Peptoniphilus obesi	Firmicutes	Tissierellia	Tissierellales	Peptoniphilaceae	Peptoniphilus	newspe	Strictly anaerobic
Peptoniphilus pacaensis	Firmicutes	Tissierellia	Tissierellales	Peptoniphilaceae	Peptoniphilus	newspe	Strictly anaerobic
Peptoniphilus phocaeensis	Firmicutes	Tissierellia	Tissierellales	Peptoniphilaceae	Peptoniphilus	newspe	Strictly anaerobic
Peptoniphilus senegalensis	Firmicutes	Tissierellia	Tissierellales	Peptoniphilaceae	Peptoniphilus	newspe	Strictly anaerobic
Peptoniphilus timonensis	Firmicutes	Tissierellia	Tissierellales	Peptoniphilaceae	Peptoniphilus	newspe	Strictly anaerobic
Peptoniphilus vaginalis	Firmicutes	Tissierellia	Tissierellales	Peptoniphilaceae	Peptoniphilus	H	Strictly anaerobic
Peptostreptococcus anaerobius	Firmicutes	Clostridia	Clostridiales	Peptostreptococcaceae	Peptostreptococcus	H(GUT)	Strictly anaerobic
Peptostreptococcus stomatis	Firmicutes	Clostridia	Clostridiales	Peptostreptococcaceae	Peptostreptococcus	H	Strictly anaerobic
Phascolarctobacterium faecium	Firmicutes	Negativicutes	Acidaminococcales	Acidaminococcaceae	Phascolarctobacterium	NH	Strictly anaerobic
Phascolarctobacterium succinatutens	Firmicutes	Negativicutes	Acidaminococcales	Acidaminococcaceae	Phascolarctobacterium	H(GUT)	Strictly anaerobic
Phocibacillus massiliensis	Firmicutes	Bacilli	Bacillales	Bacillaceae	Phocibacillus	newspe	Strictly anaerobic
Phoenicibacter massiliensis	Actinobacteria	Coriobacteriia	Eggerthellales	Eggerthellaceae	Phoenicibacter	newspe	Strictly anaerobic
Polynesia massiliensis	Firmicutes	Clostridia	Clostridiales	Clostridiaceae	Polynesia	newspe	Strictly anaerobic
Porphyromonas asaccharolytica	Bacteroidetes	Bacteroidia	Bacteroidales	Porphyromonadaceae	Porphyromonas	H(GUT)	Strictly anaerobic
Porphyromonas bennonis	Bacteroidetes	Bacteroidia	Bacteroidales	Porphyromonadaceae	Porphyromonas	H	Strictly anaerobic
Porphyromonas uenonis	Bacteroidetes	Bacteroidia	Bacteroidales	Porphyromonadaceae	Porphyromonas	H(GUT)	Strictly anaerobic
Prevotella bergensis	Bacteroidetes	Bacteroidia	Bacteroidales	Prevotellaceae	Prevotella	H	Strictly anaerobic
Prevotella bivia	Bacteroidetes	Bacteroidia	Bacteroidales	Prevotellaceae	Prevotella	H(GUT)	Strictly anaerobic
Prevotella buccalis	Bacteroidetes	Bacteroidia	Bacteroidales	Prevotellaceae	Prevotella	H(GUT)	Strictly anaerobic
Prevotella caccae	Bacteroidetes	Bacteroidia	Bacteroidales	Prevotellaceae	Prevotella	newspe	Strictly anaerobic
Prevotella copri	Bacteroidetes	Bacteroidia	Bacteroidales	Prevotellaceae	Prevotella	H(GUT)	Strictly anaerobic
Prevotella corporis	Bacteroidetes	Bacteroidia	Bacteroidales	Prevotellaceae	Prevotella	H	Strictly anaerobic
Prevotella denticola	Bacteroidetes	Bacteroidia	Bacteroidales	Prevotellaceae	Prevotella	H(GUT)	Strictly anaerobic
Prevotella merdae*	Bacteroidetes	Bacteroidia	Bacteroidales	Prevotellaceae	Prevotella	newspe	Strictly anaerobic
Prevotella oralis	Bacteroidetes	Bacteroidia	Bacteroidales	Prevotellaceae	Prevotella	H(GUT)	Strictly anaerobic
Prevotella phoceensis	Bacteroidetes	Bacteroidia	Bacteroidales	Prevotellaceae	Prevotella	newspe	Strictly anaerobic
Prevotella provencensis	Bacteroidetes	Bacteroidia	Bacteroidales	Prevotellaceae	Prevotella	newspe	Strictly anaerobic
Prevotella salivae	Bacteroidetes	Bacteroidia	Bacteroidales	Prevotellaceae	Prevotella	H	Strictly anaerobic
Propionibacterium acidifaciens	Actinobacteria	Actinobacteria	Propionibacteriales	Propionibacteriaceae	Propionibacterium	H	O2 Tolerant
Propionibacterium avidum	Actinobacteria	Actinobacteria	Propionibacteriales	Propionibacteriaceae	Propionibacterium	H(GUT)	O2 Tolerant
Propionibacterium freudenreichii	Actinobacteria	Actinobacteria	Propionibacteriales	Propionibacteriaceae	Propionibacterium	NH	O2 Tolerant
Propionibacterium granulosum	Actinobacteria	Actinobacteria	Propionibacteriales	Propionibacteriaceae	Propionibacterium	H(GUT)	O2 Tolerant
Propionimicrobium lymphophilum	Actinobacteria	Actinobacteria	Propionibacteriales	Propionibacteriaceae	Propionimicrobium	H	Strictly anaerobic
Proteus mirabilis	Proteobacteria	Gammaproteobacteria	Enterobacterales	Morganellaceae	Proteus	H(GUT)	O2 Tolerant
Proteus vulgaris	Proteobacteria	Gammaproteobacteria	Enterobacterales	Morganellaceae	Proteus	H(GUT)	O2 Tolerant
Provencibacterium massiliense	Firmicutes	Clostridia	Clostridiales	Ruminococcaceae	Provencibacterium	newspe	Strictly anaerobic
Pseudochrobactrum asaccharolyticum	Proteobacteria	Alphaproteobacteria	Rhizobiales	Brucellaceae	Pseudochrobactrum	H(GUT)	O2 Tolerant
Pseudoclavibacter alba	Actinobacteria	Actinobacteria	Micrococcales	Microbacteriaceae	Pseudoclavibacter	NH	O2 Tolerant
Pseudofaecalibacterium massiliense	Firmicutes	Clostridia	Clostridiales	Ruminococcaceae	Pseudofaecalibacterium	newspe	Strictly anaerobic
Pseudoflavonifractor capillosus	Firmicutes	Clostridia	Clostridiales	unclassified Clostridiales	Pseudoflavonifractor	H(GUT)	Strictly anaerobic
Pseudoramibacter alactolyticus	Firmicutes	Clostridia	Eubacteriales	Eubacteriaceae	Pseudoramibacter	H	Strictly anaerobic
Pseudoruminococcus massiliensis*	Firmicutes	Clostridia	Clostridiales	Ruminococcaceae	Pseudoruminococcus	newspe	Strictly anaerobic
Pyramidobacter piscolens	Synergistetes	Synergistia	Synergistales	Synergistaceae	Pyramidobacter	H(GUT)	Strictly anaerobic
Raoultibacter massiliensis	Actinobacteria	Coriobacteriia	Eggerthellales	Eggerthellaceae	Raoultibacter	newspe	Strictly anaerobic
Raoultibacter timonensis	Actinobacteria	Coriobacteriia	Eggerthellales	Eggerthellaceae	Raoultibacter	newspe	Strictly anaerobic
Ricaboniella massiliensis	Actinobacteria	Coriobacteriia	Eggerthellales	Eggerthellaceae	Ricaboniella	newspe	Strictly anaerobic
Romboutsia timonensis	Firmicutes	Clostridia	Clostridiales	Peptostreptococcaceae	Romboutsia	newspe	Strictly anaerobic
Ruminococcus gnavus	Firmicutes	Clostridia	Clostridiales	Lachnospiraceae	Ruminococcus	H(GUT)	Strictly anaerobic
Ruminococcus lactaris	Firmicutes	Clostridia	Clostridiales	Lachnospiraceae	Ruminococcus	H(GUT)	Strictly anaerobic
Ruminococcus merdae*	Firmicutes	Clostridia	Clostridiales	Lachnospiraceae	Ruminococcus	newspe	Strictly anaerobic
Ruminococcus phoceensis	Firmicutes	Clostridia	Clostridiales	Lachnospiraceae	Ruminococcus	newspe	Strictly anaerobic
Ruminococcus provencensis*	Firmicutes	Clostridia	Clostridiales	Lachnospiraceae	Ruminococcus	newspe	Strictly anaerobic
Ruminococcus torques	Firmicutes	Clostridia	Clostridiales	Lachnospiraceae	Ruminococcus	H(GUT)	Strictly anaerobic
Ruthenibacterium lactatiformans	Firmicutes	clostridiaclostri	Clostridiales	Ruminococcaceae	Ruthenibacterium	H(GUT)	Strictly anaerobic
Sanamassiliae timonensis	Firmicutes	Clostridia	Clostridiales	Ruminococcaceae	Sanamassiliae	newspe	Strictly anaerobic
Senegalia massiliensis	Firmicutes	Clostridia	Clostridiales	Clostridiaceae	Senegalia	newspe	Strictly anaerobic
Senegalibacterium massiliense	Firmicutes	Clostridia	Clostridiales	Ruminococcaceae	Senegalibacterium	newspe	Strictly anaerobic
Senegalimassilia anaerobia	Actinobacteria	Coriobacteriia	Coriobacteriales	Coriobacteriaceae	Senegalimassilia	newspe	Strictly anaerobic
Serratia fonticola	Proteobacteria	Gammaproteobacteria	Enterobacterales	Yersiniaceae	Serratia	H(GUT)	O2 Tolerant
Slackia exigua	Actinobacteria	Coriobacteriia	Eggerthellales	Eggerthellaceae	Slackia	H	Strictly anaerobic
Slackia isoflavoniconvertens	Actinobacteria	Coriobacteriia	Eggerthellales	Eggerthellaceae	Slackia	H(GUT)	Strictly anaerobic
Staphylococcus aureus	Firmicutes	Bacilli	Bacillales	Staphylococcaceae	Staphylococcus	H(GUT)	O2 Tolerant
Staphylococcus capitis	Firmicutes	Bacilli	Bacillales	Staphylococcaceae	Staphylococcus	H(GUT)	O2 Tolerant
Staphylococcus cohnii	Firmicutes	Bacilli	Bacillales	Staphylococcaceae	Staphylococcus	H	O2 Tolerant
Staphylococcus epidermidis	Firmicutes	Bacilli	Bacillales	Staphylococcaceae	Staphylococcus	H(GUT)	O2 Tolerant
Staphylococcus haemolyticus	Firmicutes	Bacilli	Bacillales	Staphylococcaceae	Staphylococcus	H(GUT)	O2 Tolerant
Staphylococcus hominis	Firmicutes	Bacilli	Bacillales	Staphylococcaceae	Staphylococcus	H(GUT)	O2 Tolerant
Staphylococcus kloosii	Firmicutes	Bacilli	Bacillales	Staphylococcaceae	Staphylococcus	H	O2 Tolerant
Staphylococcus lugdunensis	Firmicutes	Bacilli	Bacillales	Staphylococcaceae	Staphylococcus	H(GUT)	O2 Tolerant
Staphylococcus pettenkoferi	Firmicutes	Bacilli	Bacillales	Staphylococcaceae	Staphylococcus	H(GUT)	O2 Tolerant
Staphylococcus warneri	Firmicutes	Bacilli	Bacillales	Staphylococcaceae	Staphylococcus	H(GUT)	O2 Tolerant
Staphylococcus xylosus	Firmicutes	Bacilli	Bacillales	Staphylococcaceae	Staphylococcus	H(GUT)	O2 Tolerant
Streptococcus agalactiae	Firmicutes	Bacilli	Lactobacillales	Streptococcaceae	Streptococcus	H(GUT)	O2 Tolerant
Streptococcus anginosus	Firmicutes	Bacilli	Lactobacillales	Streptococcaceae	Streptococcus	H(GUT)	O2 Tolerant
Streptococcus australis	Firmicutes	Bacilli	Lactobacillales	Streptococcaceae	Streptococcus	NH	O2 Tolerant
Streptococcus constellatus	Firmicutes	Bacilli	Lactobacillales	Streptococcaceae	Streptococcus	H(GUT)	O2 Tolerant
Streptococcus equinus	Firmicutes	Bacilli	Lactobacillales	Streptococcaceae	Streptococcus	H(GUT)	O2 Tolerant
Streptococcus gallolyticus	Firmicutes	Bacilli	Lactobacillales	Streptococcaceae	Streptococcus	H(GUT)	O2 Tolerant
Streptococcus gordonii	Firmicutes	Bacilli	Lactobacillales	Streptococcaceae	Streptococcus	H(GUT)	O2 Tolerant
Streptococcus infantarius	Firmicutes	Bacilli	Lactobacillales	Streptococcaceae	Streptococcus	H(GUT)	O2 Tolerant
Streptococcus lutetiensis	Firmicutes	Bacilli	Lactobacillales	Streptococcaceae	Streptococcus	H(GUT)	O2 Tolerant
Streptococcus mitis	Firmicutes	Bacilli	Lactobacillales	Streptococcaceae	Streptococcus	H(GUT)	O2 Tolerant
Streptococcus mutans	Firmicutes	Bacilli	Lactobacillales	Streptococcaceae	Streptococcus	H(GUT)	O2 Tolerant
Streptococcus oralis	Firmicutes	Bacilli	Lactobacillales	Streptococcaceae	Streptococcus	H(GUT)	O2 Tolerant
Streptococcus parasanguinis	Firmicutes	Bacilli	Lactobacillales	Streptococcaceae	Streptococcus	H(GUT)	O2 Tolerant
Streptococcus pleomorphus	Firmicutes	Bacilli	Lactobacillales	Streptococcaceae	Streptococcus	H	O2 Tolerant
Streptococcus pyogenes	Firmicutes	Bacilli	Lactobacillales	Streptococcaceae	Streptococcus	H(GUT)	O2 Tolerant
Streptococcus salivarius	Firmicutes	Bacilli	Lactobacillales	Streptococcaceae	Streptococcus	H(GUT)	O2 Tolerant
Streptococcus sanguinis	Firmicutes	Bacilli	Lactobacillales	Streptococcaceae	Streptococcus	H(GUT)	O2 Tolerant
Sutterella massiliensis	Proteobacteria	Betaproteobacteria	Burkholderiales	Sutterellaceae	Sutterella	newspe	Strictly anaerobic
Sutterella seckii*	Proteobacteria	Betaproteobacteria	Burkholderiales	Sutterellaceae	Sutterella	newspe	Strictly anaerobic
Sutterella wadsworthensis	Proteobacteria	Betaproteobacteria	Burkholderiales	Sutterellaceae	Sutterella	H(GUT)	Strictly anaerobic
Terrisporobacter mayombei	Firmicutes	Clostridia	Clostridiales	Lachnospiraceae	Terrisporobacter	NH	Strictly anaerobic
Tidjanibacter massiliensis	Bacteroidetes	Bacteroidia	Bacteroidales	Rikenellaceae	Tidjanibacter	newspe	Strictly anaerobic
Tsukamurella paurometabola	Actinobacteria	Actinobacteria	Corynebacteriales	Tsukamurellaceae	Tsukamurella	H	O2 Tolerant
Turicibacter sanguinis	Firmicutes	Erysipelotrichia	Erysipelotrichales	Erysipelotrichaceae	Turicibacter	H(GUT)	Strictly anaerobic
Tyzzerella massiliensis	Firmicutes	Clostridia	Clostridiales	Lachnospiraceae	Tyzzerella	newspe	Strictly anaerobic
Ureibacillus thermosphaericus	Firmicutes	Bacilli	Bacillales	Planococcaceae	Ureibacillus	H(GUT)	O2 Tolerant
Urinacoccus massiliensis	Firmicutes	Tissierellia	Tissierellales	Peptoniphilaceae	Urinacoccus	newspe	Strictly anaerobic
Varibaculum cambriense	Actinobacteria	Actinobacteria	Actinomycetales	Actinomycetaceae	Varibaculum	H	Strictly anaerobic
Veillonella atypica	Firmicutes	Negativicutes	Veillonellales	Veillonellaceae	Veillonella	H(GUT)	Strictly anaerobic
Veillonella denticariosi	Firmicutes	Negativicutes	Veillonellales	Veillonellaceae	Veillonella	H	Strictly anaerobic
Veillonella dispar	Firmicutes	Negativicutes	Veillonellales	Veillonellaceae	Veillonella	H(GUT)	Strictly anaerobic
Veillonella parvula	Firmicutes	Negativicutes	Veillonellales	Veillonellaceae	Veillonella	H(GUT)	Strictly anaerobic
Victivallis vadensis	Lentisphaerae	Lentisphaeria	Victivallales	Victivallaceae	Victivallis	H(GUT)	Strictly anaerobic
Virgibacillus dakarensis	Firmicutes	Bacilli	Bacillales	Bacillaceae	Virgibacillus	newspe	O2 Tolerant
Virgibacillus dokdonensis	Firmicutes	Bacilli	Bacillales	Bacillaceae	Virgibacillus	NH	O2 Tolerant
Virgibacillus marismortui	Firmicutes	Bacilli	Bacillales	Bacillaceae	Virgibacillus	H(GUT)	O2 Tolerant
Virgibacillus proomii	Firmicutes	Bacilli	Bacillales	Bacillaceae	Virgibacillus	NH	O2 Tolerant
Virgibacillus salarius	Firmicutes	Bacilli	Bacillales	Bacillaceae	Virgibacillus	NH	O2 Tolerant
Weissella cibaria	Firmicutes	Bacilli	Lactobacillales	Leuconostocaceae	Weissella	H(GUT)	O2 Tolerant
Weissella confusa	Firmicutes	Bacilli	Lactobacillales	Leuconostocaceae	Weissella	H(GUT)	O2 Tolerant
Weissella paramesenteroides	Firmicutes	Bacilli	Lactobacillales	Leuconostocaceae	Weissella	NH	O2 Tolerant
S2 Table: List of bacteria identified by Cuturomics
H(GUT)	Know in human Gut
H	Know in human
NH	Unknown in human
newspe	New species of Culturomics
newspe *	New species isolated in this study
