# Supplementary material for: Extensive culturomics of 8 healthy samples enhances metagenomics efficiency
Source: PLoS One. 2019 Oct 21;14(10):e0223543. doi: 10.1371/journal.pone.0223543 (PMC6802823; doi:10.1371/journal.pone.0223543)
Supplement: S3 Table — (XLSX) [file pone.0223543.s003.xlsx]

## Sheet: Feuil1
Bacteria species	Phylum	Class	Order	Family	Genus
Abiotrophia defectiva	Firmicutes	Bacilli	Lactobacillales	Aerococcaceae	Abiotrophia
Achromobacter spanius	Proteobacteria	Betaproteobacteria	Burkholderiales	Alcaligenaceae	Achromobacter
Acinetobacter johnsonii	Proteobacteria	Gammaproteobacteria	Pseudomonadales	Moraxellaceae	Acinetobacter
Acinetobacter lwoffii	Proteobacteria	Gammaproteobacteria	Pseudomonadales	Moraxellaceae	Acinetobacter
Actinomyces cardiffensis	Actinobacteria	Actinobacteria	Actinomycetales	Actinomycetaceae	Actinomyces
Actinomyces dentalis	Actinobacteria	Actinobacteria	Actinomycetales	Actinomycetaceae	Actinomyces
Actinomyces gerencseriae	Actinobacteria	Actinobacteria	Actinomycetales	Actinomycetaceae	Actinomyces
Actinomyces graevenitzii	Actinobacteria	Actinobacteria	Actinomycetales	Actinomycetaceae	Actinomyces
Actinomyces israelii	Actinobacteria	Actinobacteria	Actinomycetales	Actinomycetaceae	Actinomyces
Actinomyces marseillensis	Actinobacteria	Actinobacteria	Actinomycetales	Actinomycetaceae	Actinomyces
Actinomyces massiliensis	Actinobacteria	Actinobacteria	Actinomycetales	Actinomycetaceae	Actinomyces
Actinomyces odontolyticus	Actinobacteria	Actinobacteria	Actinomycetales	Actinomycetaceae	Actinomyces
Actinomyces oralis	Actinobacteria	Actinobacteria	Actinomycetales	Actinomycetaceae	Actinomyces
Actinomyces turicensis	Actinobacteria	Actinobacteria	Actinomycetales	Actinomycetaceae	Actinomyces
Actinotignum timonense	Actinobacteria	Actinobacteria	Actinomycetales	Actinomycetaceae	Actinotignum
Akkermansia muciniphila	Verrucomicrobia	Verrucomicrobiae	Verrucomicrobiales	Akkermansiaceae	Akkermansia
Alistipes ihuae	Bacteroidetes	Bacteroidia	Bacteroidales	Rikenellaceae	Alistipes
Alistipes obesi	Bacteroidetes	Bacteroidia	Bacteroidales	Rikenellaceae	Alistipes
Alistipes onderdonkii	Bacteroidetes	Bacteroidia	Bacteroidales	Rikenellaceae	Alistipes
Alistipes senegalensis	Bacteroidetes	Bacteroidia	Bacteroidales	Rikenellaceae	Alistipes
Alistipes shahii	Bacteroidetes	Bacteroidia	Bacteroidales	Rikenellaceae	Alistipes
Alkalibacterium gilvum	Firmicutes	Bacilli	Lactobacillales	Carnobacteriaceae	Alkalibacterium
Allisonella histaminiformans	Firmicutes	Negativicutes	Veillonellales	Veillonellaceae	Allisonella
Alloprevotella tannerae	Bacteroidetes	Bacteroidia	Bacteroidales	Prevotellaceae	Alloprevotella
Alloscardovia omnicolens	Actinobacteria	Actinobacteria	Bifidobacteriales	Bifidobacteriaceae	Alloscardovia
Anaerococcus urinomassiliensis	Firmicutes	Tissierellia	Tissierellales	Peptoniphilaceae	Anaerococcus
Anaerofilum pentosovorans	Firmicutes	Clostridia	Clostridiales	Ruminococcaceae	Anaerofilum
Anaerofustis massiliensis	Firmicutes	Clostridia	Clostridiales	Eubacteriaceae	Anaerofustis
Anaeroglobus geminatus	Firmicutes	Negativicutes	Veillonellales	Veillonellaceae	Anaeroglobus
Anaerotruncus colihominis	Firmicutes	Clostridia	Clostridiales	Ruminococcaceae	Anaerotruncus
Anaerotruncus massiliensis	Firmicutes	Clostridia	Clostridiales	Ruminococcaceae	Anaerotruncus
Anaerotruncus rubinfantis	Firmicutes	Clostridia	Clostridiales	Ruminococcaceae	Anaerotruncus
Asaccharobacter celatus	Actinobacteria	Coriobacteriia	Coriobacteriales	Coriobacteriaceae	Asaccharobacter
Atopobium parvulum	Actinobacteria	Coriobacteriia	Coriobacteriales	Coriobacteriaceae	Atopobium
Atopobium vaginae	Actinobacteria	Coriobacteriia	Coriobacteriales	Coriobacteriaceae	Atopobium
Bacillus hisashii	Firmicutes	Bacilli	Bacillales	Bacillaceae	Bacillus
Bacillus marasmi	Firmicutes	Clostridia	Clostridiales	Lachnospiraceae	Bacillus
Bacillus oleronius	Firmicutes	Bacilli	Bacillales	Bacillaceae	Bacillus
Bacillus paralicheniformis	Firmicutes	Bacilli	Bacillales	Bacillaceae	Bacillus
Bacillus rhizosphaerae	Firmicutes	Bacilli	Bacillales	Bacillaceae	Bacillus
Bacillus tequilensis	Firmicutes	Bacilli	Bacillales	Bacillaceae	Bacillus
Bacillus weihenstephanensis	Firmicutes	Bacilli	Bacillales	Bacillaceae	Bacillus
Bacteroides bouchesdurhonensis	Bacteroidetes	Bacteroidia	Bacteroidales	Bacteroidaceae	Bacteroides
Bacteroides caccae	Bacteroidetes	Bacteroidia	Bacteroidales	Bacteroidaceae	Bacteroides
Bacteroides cellulosilyticus	Bacteroidetes	Bacteroidia	Bacteroidales	Bacteroidaceae	Bacteroides
Bacteroides clarus	Bacteroidetes	Bacteroidia	Bacteroidales	Bacteroidaceae	Bacteroides
Bacteroides coagulans	Bacteroidetes	Bacteroidia	Bacteroidales	Bacteroidaceae	Bacteroides
Bacteroides congonensis	Bacteroidetes	Bacteroidia	Bacteroidales	Bacteroidaceae	Bacteroides
Bacteroides coprocola	Bacteroidetes	Bacteroidia	Bacteroidales	Bacteroidaceae	Bacteroides
Bacteroides eggerthii	Bacteroidetes	Bacteroidia	Bacteroidales	Bacteroidaceae	Bacteroides
Bacteroides faecichinchillae	Bacteroidetes	Bacteroidia	Bacteroidales	Bacteroidaceae	Bacteroides
Bacteroides finegoldii	Bacteroidetes	Bacteroidia	Bacteroidales	Bacteroidaceae	Bacteroides
Bacteroides fragilis	Bacteroidetes	Bacteroidia	Bacteroidales	Bacteroidaceae	Bacteroides
Bacteroides intestinalis	Bacteroidetes	Bacteroidia	Bacteroidales	Bacteroidaceae	Bacteroides
Bacteroides massiliensis	Bacteroidetes	Bacteroidia	Bacteroidales	Bacteroidaceae	Bacteroides
Bacteroides nordii	Bacteroidetes	Bacteroidia	Bacteroidales	Bacteroidaceae	Bacteroides
Bacteroides ovatus	Bacteroidetes	Bacteroidia	Bacteroidales	Bacteroidaceae	Bacteroides
Bacteroides plebeius	Bacteroidetes	Bacteroidia	Bacteroidales	Bacteroidaceae	Bacteroides
Bacteroides salyersiae	Bacteroidetes	Bacteroidia	Bacteroidales	Bacteroidaceae	Bacteroides
Bacteroides stercoris	Bacteroidetes	Bacteroidia	Bacteroidales	Bacteroidaceae	Bacteroides
Bacteroides thetaiotaomicron	Bacteroidetes	Bacteroidia	Bacteroidales	Bacteroidaceae	Bacteroides
Bacteroides uniformis	Bacteroidetes	Bacteroidia	Bacteroidales	Bacteroidaceae	Bacteroides
Bacteroides vulgatus	Bacteroidetes	Bacteroidia	Bacteroidales	Bacteroidaceae	Bacteroides
Bacteroides xylanisolvens	Bacteroidetes	Bacteroidia	Bacteroidales	Bacteroidaceae	Bacteroides
Barnesiella intestinihominis	Bacteroidetes	Bacteroidia	Bacteroidales	Porphyromonadaceae	Barnesiella
Beduinella massiliensis	Firmicutes	Clostridia	Clostridiales	Christensenellaceae	Beduinella
Beduinibacterium massiliense	Firmicutes	Clostridia	Clostridiales	Christensenellaceae	Beduinibacterium
Bifidobacterium actinocoloniiforme	Actinobacteria	Actinobacteria	Bifidobacteriales	Bifidobacteriaceae	Bifidobacterium
Bifidobacterium angulatum	Actinobacteria	Actinobacteria	Bifidobacteriales	Bifidobacteriaceae	Bifidobacterium
Bifidobacterium animalis	Actinobacteria	Actinobacteria	Bifidobacteriales	Bifidobacteriaceae	Bifidobacterium
Bifidobacterium bifidum	Actinobacteria	Actinobacteria	Bifidobacteriales	Bifidobacteriaceae	Bifidobacterium
Bifidobacterium dentium	Actinobacteria	Actinobacteria	Bifidobacteriales	Bifidobacteriaceae	Bifidobacterium
Bifidobacterium faecale	Actinobacteria	Actinobacteria	Bifidobacteriales	Bifidobacteriaceae	Bifidobacterium
Bifidobacterium longum	Actinobacteria	Actinobacteria	Bifidobacteriales	Bifidobacteriaceae	Bifidobacterium
Bifidobacterium pseudocatenulatum	Actinobacteria	Actinobacteria	Bifidobacteriales	Bifidobacteriaceae	Bifidobacterium
Bifidobacterium psychraerophilum	Actinobacteria	Actinobacteria	Bifidobacteriales	Bifidobacteriaceae	Bifidobacterium
Bifidobacterium ruminantium	Actinobacteria	Actinobacteria	Bifidobacteriales	Bifidobacteriaceae	Bifidobacterium
Bifidobacterium subtile	Actinobacteria	Actinobacteria	Bifidobacteriales	Bifidobacteriaceae	Bifidobacterium
Bilophila wadsworthia	Proteobacteria	Deltaproteobacteria	Desulfovibrionales	Desulfovibrionaceae	Bilophila
Bittarella massiliensis	Firmicutes	Clostridia	Clostridiales	Ruminococcaceae	Bittarella
Blautia caccae	Firmicutes	Clostridia	Clostridiales	Lachnospiraceae	Blautia
Blautia faecis	Firmicutes	Clostridia	Clostridiales	Lachnospiraceae	Blautia
Blautia hydrogenotrophica	Firmicutes	Clostridia	Clostridiales	Lachnospiraceae	Blautia
Blautia massiliensis	Firmicutes	Clostridia	Clostridiales	Lachnospiraceae	Blautia
Blautia mediterranea	Firmicutes	Clostridia	Clostridiales	Lachnospiraceae	Blautia
Blautia obeum	Firmicutes	Clostridia	Clostridiales	Ruminococcaceae	Blautia
Blautia phocaeensis	Firmicutes	Clostridia	Clostridiales	Lachnospiraceae	Blautia
Blautia wexlerae	Firmicutes	Clostridia	Clostridiales	Lachnospiraceae	Blautia
Brachybacterium tyrofermentans	Actinobacteria	Actinobacteria	Micrococcales	Dermabacteraceae	Brachybacterium
Brevibacillus borstelensis	Firmicutes	Bacilli	Bacillales	Paenibacillaceae	Brevibacillus
Brevibacterium aurantiacum	Actinobacteria	Actinobacteria	Micrococcales	Brevibacteriaceae	Brevibacterium
Butyricimonas massiliensis	Bacteroidetes	Bacteroidia	Bacteroidales	Odoribacteraceae	Butyricimonas
Butyricimonas paravirosa	Bacteroidetes	Bacteroidia	Bacteroidales	Porphyromonadaceae	Butyricimonas
Butyricimonas virosa	Bacteroidetes	Bacteroidia	Bacteroidales	Odoribacteraceae	Butyricimonas
Campylobacter gracilis	Proteobacteria	Epsilonproteobacteria	Campylobacterales	Campylobacteraceae	Campylobacter
Campylobacter hominis	Proteobacteria	Epsilonproteobacteria	Campylobacterales	Campylobacteraceae	Campylobacter
Campylobacter mucosalis	Proteobacteria	Epsilonproteobacteria	Campylobacterales	Campylobacteraceae	Campylobacter
Carnobacterium iners	Firmicutes	Bacilli	Lactobacillales	Carnobacteriaceae	Carnobacterium
Carnobacterium mobile	Firmicutes	Bacilli	Lactobacillales	Carnobacteriaceae	Carnobacterium
Carnobacterium viridans	Firmicutes	Bacilli	Lactobacillales	Carnobacteriaceae	Carnobacterium
Christensenella massiliensis	Firmicutes	Clostridia	Clostridiales	Christensenellaceae	Christensenella
Christensenella minuta	Firmicutes	Clostridia	Clostridiales	Christensenellaceae	Christensenella
Citrobacter murliniae	Proteobacteria	Gammaproteobacteria	Enterobacteriales	Enterobacteriaceae	Citrobacter
Cloacibacterium normanense	Bacteroidetes	Flavobacteriia	Flavobacteriales	Flavobacteriaceae	Cloacibacterium
Clostridium amylolyticum	Firmicutes	Clostridia	Clostridiales	Clostridiaceae	Clostridium
Clostridium beduini	Firmicutes	Clostridia	Clostridiales	Clostridiaceae	Clostridium
Clostridium chauvoei	Firmicutes	Clostridia	Clostridiales	Clostridiaceae	Clostridium
Clostridium citroniae	Firmicutes	Clostridia	Clostridiales	Clostridiaceae	Clostridium
Clostridium glycyrrhizinilyticum	Firmicutes	Clostridia	Clostridiales	Clostridiaceae	Clostridium
Clostridium jeddahtimonense	Firmicutes	Clostridia	Clostridiales	Clostridiaceae	Clostridium
Clostridium lactatifermentans	Firmicutes	Clostridia	Clostridiales	Clostridiaceae	Clostridium
Clostridium lavalense	Firmicutes	Clostridia	Clostridiales	Clostridiaceae	Clostridium
Clostridium leptum	Firmicutes	Clostridia	Clostridiales	Clostridiaceae	Clostridium
Clostridium oroticum	Firmicutes	Clostridia	Clostridiales	Clostridiaceae	Clostridium
Clostridium ramosum	Firmicutes	Clostridia	Clostridiales	Clostridiaceae	Clostridium
Clostridium saccharobutylicum	Firmicutes	Clostridia	Clostridiales	Clostridiaceae	Clostridium
Clostridium saccharogumia	Firmicutes	Clostridia	Clostridiales	Clostridiaceae	Clostridium
Clostridium saudii	Firmicutes	Clostridia	Clostridiales	Clostridiaceae	Clostridium
Clostridium spiroforme	Firmicutes	Clostridia	Clostridiales	Clostridiaceae	Clostridium
Clostridium ventriculi	Firmicutes	Clostridia	Clostridiales	Clostridiaceae	Clostridium
Colidextribacter massiliensis	Firmicutes	Clostridia	Clostridiales	Ruminococcaceae	Colidextribacter
Collinsella aerofaciens	Actinobacteria	Coriobacteriia	Coriobacteriales	Coriobacteriaceae	Collinsella
Collinsella massiliensis	Actinobacteria	Coriobacteriia	Coriobacteriales	Coriobacteriaceae	Collinsella
Coprobacillus cateniformis	Firmicutes	Erysipelotrichia	Erysipelotrichales	Erysipelotrichaceae	Coprobacillus
Coprobacter fastidiosus	Bacteroidetes	Bacteroidia	Bacteroidales	Porphyromonadaceae	Coprobacter
Coprobacter secundus	Bacteroidetes	Bacteroidia	Bacteroidales	Porphyromonadaceae	Coprobacter
Coprococcus catus	Firmicutes	Clostridia	Clostridiales	Lachnospiraceae	Coprococcus
Coprococcus comes	Firmicutes	Clostridia	Clostridiales	Lachnospiraceae	Coprococcus
Coprococcus eutactus	Firmicutes	Clostridia	Clostridiales	Lachnospiraceae	Coprococcus
Coprococcus phoceensis	Firmicutes	Clostridia	Clostridiales	Lachnospiraceae	Colisinistribacter
Corynebacterium argentoratense	Actinobacteria	Actinobacteria	Corynebacteriales	Corynebacteriaceae	Corynebacterium
Corynebacterium casei	Actinobacteria	Actinobacteria	Corynebacteriales	Corynebacteriaceae	Corynebacterium
Corynebacterium confusum	Actinobacteria	Actinobacteria	Corynebacteriales	Corynebacteriaceae	Corynebacterium
Corynebacterium durum	Actinobacteria	Actinobacteria	Corynebacteriales	Corynebacteriaceae	Corynebacterium
Corynebacterium stationis	Actinobacteria	Actinobacteria	Corynebacteriales	Corynebacteriaceae	Corynebacterium
Corynebacterium variabile	Actinobacteria	Actinobacteria	Corynebacteriales	Corynebacteriaceae	Corynebacterium
Dakarella massiliensis	Proteobacteria	Betaproteobacteria	Burkholderiales	Sutterellaceae	Dakarella
Desulfomassilia massiliensis	Proteobacteria	Deltaproteobacteria	Desulfovibrionales	Desulfovibrionaceae	Desulfomassilia
Desulfovibrio piger	Proteobacteria	Deltaproteobacteria	Desulfovibrionales	Desulfovibrionaceae	Desulfovibrio
Dialister invisus	Firmicutes	Negativicutes	Veillonellales	Veillonellaceae	Dialister
Dialister succinatiphilus	Firmicutes	Negativicutes	Veillonellales	Veillonellaceae	Dialister
Dielma fastidiosa	Firmicutes	Erysipelotrichia	Erysipelotrichales	Erysipelotrichaceae	Dielma
Dorea longicatena	Firmicutes	Clostridia	Clostridiales	Lachnospiraceae	Dorea
Dorea massiliensis	Firmicutes	Clostridia	Clostridiales	Lachnospiraceae	Dorea
Dorea timonensis	Firmicutes	Clostridia	Clostridiales	Lachnospiraceae	Dorea
Duodenibacillus massiliensis	Proteobacteria	Betaproteobacteria	Burkholderiales	Sutterellaceae	Duodenibacillus
Eggerthella lenta	Actinobacteria	Coriobacteriia	Eggerthellales	Eggerthellaceae	Eggerthella
Eisenbergiella massiliensis	Firmicutes	Clostridia	Clostridiales	Lachnospiraceae	Eisenbergiella
Enorma massiliensis	Actinobacteria	Coriobacteriia	Corynebacteriales	Corynebacteriaceae	Enorma
Enterobacter kobei	Proteobacteria	Gammaproteobacteria	Enterobacterales	Enterobacteriaceae	Enterobacter
Enterobacter xiangfangensis	Proteobacteria	Gammaproteobacteria	Enterobacteriales	Enterobacteriaceae	Enterobacter
Enterococcus villorum	Firmicutes	Bacilli	Lactobacillales	Enterococcaceae	Enterococcus
Enterorhabdus caecimuris	Actinobacteria	Coriobacteriia	Coriobacteriales	Coriobacteriaceae	Enterorhabdus
Enterorhabdus mucosicola	Actinobacteria	Coriobacteriia	Coriobacteriales	Coriobacteriaceae	Enterorhabdus
Escherichia coli	Proteobacteria	Gammaproteobacteria	Enterobacterales	Enterobacteriaceae	Escherichia
Eubacterium brachy	Firmicutes	Clostridia	Clostridiales	Eubacteriaceae	Eubacterium
Eubacterium callanderi	Firmicutes	Clostridia	Clostridiales	Eubacteriaceae	Eubacterium
Eubacterium coprostanoligenes	Firmicutes	Clostridia	Clostridiales	Eubacteriaceae	Eubacterium
Eubacterium desmolans	Firmicutes	Clostridia	Clostridiales	Eubacteriaceae	Eubacterium
Eubacterium dolichum	Firmicutes	Clostridia	Clostridiales	Eubacteriaceae	Eubacterium
Eubacterium eligens	Firmicutes	Clostridia	Clostridiales	Eubacteriaceae	Eubacterium
Eubacterium hadrum	Firmicutes	Clostridia	Clostridiales	Eubacteriaceae	Eubacterium
Eubacterium hallii	Firmicutes	Clostridia	Clostridiales	Eubacteriaceae	Eubacterium
Eubacterium massiliense	Firmicutes	Clostridia	Clostridiales	Eubacteriaceae	Eubacterium
Eubacterium minutum	Firmicutes	Clostridia	Clostridiales	Eubacteriaceae	Eubacterium
Eubacterium rectale	Firmicutes	Clostridia	Clostridiales	Eubacteriaceae	Eubacterium
Eubacterium siraeum	Firmicutes	Clostridia	Clostridiales	Eubacteriaceae	Eubacterium
Eubacterium sulci	Firmicutes	Clostridia	Clostridiales	Eubacteriaceae	Eubacterium
Eubacterium ventriosum	Firmicutes	Clostridia	Clostridiales	Eubacteriaceae	Eubacterium
Eubacterium xylanophilum	Firmicutes	Clostridia	Clostridiales	Eubacteriaceae	Eubacterium
Facklamia tabacinasalis	Firmicutes	Bacilli	Lactobacillales	Aerococcaceae	Facklamia
Faecalibacterium prausnitzii	Firmicutes	Clostridia	Clostridiales	Ruminococcaceae	Faecalibacterium
Faecalicoccus pleomorphus	Firmicutes	Bacilli	Lactobacillales	Streptococcaceae	Faecalicoccus
Faecalitalea cylindroides	Firmicutes	Clostridia	Clostridiales	Eubacteriaceae	Faecalitalea
Faucicola mancuniensis	Proteobacteria	Gammaproteobacteria	Pseudomonadales	Moraxellaceae	Faucicola
Fenollaria timonensis	Firmicutes	Clostridia	Clostridiales	Tissierellaceae	Fenollaria
Flavonifractor marseillense	Firmicutes	Clostridia	Clostridiales	Clostridiaceae	Flavonifractor
Flavonifractor plautii	Firmicutes	Clostridia	Clostridiales	Ruminococcaceae	Flavonifractor
Fructobacillus tropaeoli	Firmicutes	Bacilli	Lactobacillales	Leuconostocaceae	Fructobacillus
Fusicatenibacter saccharivorans	Firmicutes	Clostridia	Clostridiales	Lachnospiraceae	Fusicatenibacter
Fusobacterium canifelinum	Fusobacteria	Fusobacteriia	Fusobacteriales	Fusobacteriaceae	Fusobacterium
Fusobacterium equinum	Fusobacteria	Fusobacteriia	Fusobacteriales	Fusobacteriaceae	Fusobacterium
Gabonibacter timonensis	Bacteroidetes	Bacteroidia	Bacteroidales	Porphyromonadaceae	Gabonibacter
Gardnerella vaginalis	Actinobacteria	Actinobacteria	Bifidobacteriales	Bifidobacteriaceae	Gardnerella
Gemella sanguinis	Firmicutes	Bacilli	Bacillales	Family_XI	Gemella
Gemmiger formicilis	Proteobacteria	Alphaproteobacteria	Rhizobiales	Hyphomicrobiaceae	Gemmiger
Glutamicibacter mysorens	Actinobacteria	Actinobacteria	Micrococcales	Micrococcaceae	Glutamicibacter
Gordonibacter pamelaeae	Actinobacteria	Coriobacteriia	Eggerthellales	Eggerthellaceae	Gordonibacter
Gordonibacter urolithinfaciens	Actinobacteria	Coriobacteriia	Eggerthellales	Eggerthellaceae	Gordonibacter
Granulicatella adiacens	Firmicutes	Bacilli	Lactobacillales	Carnobacteriaceae	Granulicatella
Granulicatella elegans	Firmicutes	Bacilli	Lactobacillales	Carnobacteriaceae	Granulicatella
Guyana massiliensis	Firmicutes	Clostridia	Clostridiales	Clostridiaceae	Guyana
Haemophilus aegyptius	Proteobacteria	Gammaproteobacteria	Pasteurellales	Pasteurellaceae	Haemophilus
Haemophilus parainfluenzae	Proteobacteria	Gammaproteobacteria	Pasteurellales	Pasteurellaceae	Haemophilus
Holdemanella biformis	Firmicutes	Erysipelotrichia	Erysipelotrichales	Erysipelotrichaceae	Holdemanella
Holdemania timonensis	Firmicutes	Erysipelotrichia	Erysipelotrichales	Erysipelotrichaceae	Holdemania
Howardella ureilytica	Firmicutes	Clostridia	Clostridiales	Lachnospiraceae	Howardella
Hungatella hathewayi	Firmicutes	Clostridia	Clostridiales	Clostridiaceae	Hungatella
Ihubacter massiliensis	Firmicutes	Clostridia	Clostridiales	Clostridiales Family XIII. Incertae Sedis	Ihubacter
Ihuella massiliensis	Firmicutes	Clostridia	Clostridiales	Ruminococcaceae	Ihuella
Ihuprevotella massiliensis	Bacteroidetes	Bacteroidia	Bacteroidales	Prevotellaceae	Ihuprevotella
Intestinibacter bartlettii	Firmicutes	Clostridia	Clostridiales	Peptostreptococcaceae	Intestinibacter
Intestinibacter massiliensis	Firmicutes	Clostridia	Clostridiales	Eubacteriaceae	Intestinibacter
Intestinimonas massiliensis	Firmicutes	Clostridia	Clostridiales	unclassified Clostridiales	Intestinimonas
Kandleria vitulina	Firmicutes	Erysipelotrichia	Erysipelotrichales	Erysipelotrichaceae	Kandleria
Klebsiella oxytoca	Proteobacteria	Gammaproteobacteria	Enterobacterales	Enterobacteriaceae	Klebsiella
Lachnoanaerobaculum umeaense	Firmicutes	Clostridia	Clostridiales	Lachnospiraceae	Lachnoanaerobaculum
Lachnoclostridium bouchesdurhonense	Firmicutes	Clostridia	Clostridiales	Clostridiaceae	Lachnoclostridium
Lachnoclostridium caccae	Firmicutes	Clostridia	Clostridiales	Clostridiaceae	Lachnoclostridium
Lachnoclostridium edouardi	Firmicutes	Clostridia	Clostridiales	Lachnospiraceae	Lachnoclostridium
Lachnoclostridium phocaeense	Firmicutes	Clostridia	Clostridiales	Lachnospiraceae	Lachnoclostridium
Lactobacillus brevis	Firmicutes	Bacilli	Lactobacillales	Lactobacillaceae	Lactobacillus
Lactobacillus delbrueckii	Firmicutes	Bacilli	Lactobacillales	Lactobacillaceae	Lactobacillus
Lactobacillus fermentum	Firmicutes	Bacilli	Lactobacillales	Lactobacillaceae	Lactobacillus
Lactobacillus gallinarum	Firmicutes	Bacilli	Lactobacillales	Lactobacillaceae	Lactobacillus
Lactobacillus panis	Firmicutes	Bacilli	Lactobacillales	Lactobacillaceae	Lactobacillus
Lactobacillus plantarum	Firmicutes	Bacilli	Lactobacillales	Lactobacillaceae	Lactobacillus
Lactobacillus rogosae	Firmicutes	Bacilli	Lactobacillales	Lactobacillaceae	Lactobacillus
Lactobacillus ruminis	Firmicutes	Bacilli	Lactobacillales	Lactobacillaceae	Lactobacillus
Lactobacillus sakei	Firmicutes	Bacilli	Lactobacillales	Lactobacillaceae	Lactobacillus
Lactobacillus salivarius	Firmicutes	Bacilli	Lactobacillales	Lactobacillaceae	Lactobacillus
Lactobacillus vaginalis	Firmicutes	Bacilli	Lactobacillales	Lactobacillaceae	Lactobacillus
Lactobacillus vini	Firmicutes	Bacilli	Lactobacillales	Lactobacillaceae	Lactobacillus
Lactobacillus zeae	Firmicutes	Bacilli	Lactobacillales	Lactobacillaceae	Lactobacillus
Lactococcus garvieae	Firmicutes	Bacilli	Lactobacillales	Streptococcaceae	Lactococcus
Lactococcus lactis	Firmicutes	Bacilli	Lactobacillales	Streptococcaceae	Lactococcus
Lactococcus raffinolactis	Firmicutes	Bacilli	Lactobacillales	Streptococcaceae	Lactococcus
Lactonifactor longoviformis	Firmicutes	Clostridia	Clostridiales	Clostridiaceae	Lactonifactor
Lautropia mirabilis	Proteobacteria	Betaproteobacteria	Burkholderiales	Burkholderiaceae	Lautropia
Legionella quateirensis	Proteobacteria	Gammaproteobacteria	Legionellales	Legionellaceae	Legionella
Leptotrichia shahii	Fusobacteria	Fusobacteriia	Fusobacteriales	Leptotrichiaceae	Leptotrichia
Leuconostoc mesenteroides	Firmicutes	Bacilli	Lactobacillales	Leuconostocaceae	Leuconostoc
Libanicoccus massiliensis	Actinobacteria	Coriobacteriia	Coriobacteriales	Atopobiaceae	Libanicoccus
Marinilactibacillus psychrotolerans	Firmicutes	Bacilli	Lactobacillales	Carnobacteriaceae	Marinilactibacillus
Marseillibacter massiliensis	Firmicutes	Clostridia	Clostridiales	Oscillospiraceae	Marseillibacter
Massiliclostridium coli	Firmicutes	Clostridia	Clostridiales	Clostridiaceae	Massiliclostridium
Massilimalia massiliensis	Firmicutes	Clostridia	Clostridiales	Ruminococcaceae	Massilimalia
Massilimicrobiota timonensis	Firmicutes	Erysipelotrichia	Erysipelotrichales	Erysipelotrichaceae	Massilimicrobiota
Massiliprevotella massiliensis	Bacteroidetes	Bacteroidia	Bacteroidiales	Prevotellaceae	Massiliprevotella
Mbogningella massiliensis	Proteobacteria	Desulfovibrionale	Desulfovibrionaceae	Desulfovibrio	Mbogningella
Megasphaera indica	Firmicutes	Negativicutes	Veillonellales	Veillonellaceae	Megasphaera
Megasphaera micronuciformis	Firmicutes	Negativicutes	Veillonellales	Veillonellaceae	Megasphaera
Methanobrevibacter smithii	Euryarchaeota	Methanobacteria	Methanobacteriales	Methanobacteriaceae	Methanobrevibacter
Methanosphaera stadtmanae	Euryarchaeota	Methanobacteria	Methanobacteriales	Methanobacteriaceae	Methanosphaera
Mitsuokella jalaludinii	Firmicutes	Negativicutes	Selenomonadales	Selenomonadaceae	Mitsuokella
Mobiluncus curtisii	Actinobacteria	Actinobacteria	Actinomycetale	Actinomycetaceae	Mobiluncus
Mogibacterium neglectum	Firmicutes	Clostridia	Clostridiales	Clostridiales Family XIII. Incertae Sedis	Mogibacterium
Murdochiella massiliensis	Firmicutes	Tissierellia	Tissierellales	Peptoniphilaceae	Murdochiella
Murimonas intestini	Firmicutes	Clostridia	Clostridiales	Lachnospiraceae	Murimonas
Negativibacillus massiliensis	Firmicutes	Clostridia	Clostridiales	Ruminococcaceae	Negativibacillus
Negativicoccus massiliensis	Firmicutes	Negativicutes	Veillonellales	Veillonellaceae	Negativicoccus
Neglecta phocaeensis	Firmicutes	Clostridia	Clostridiales	Ruminococcaceae	Neglecta
Neglecta timonensis	Firmicutes	Clostridia	Clostridiales	Ruminococcaceae	Neglecta
Neisseria cinerea	Proteobacteria	Betaproteobacteria	Neisseriales	Neisseriaceae	Neisseria
Neisseria elongata	Proteobacteria	Betaproteobacteria	Neisseriales	Neisseriaceae	Neisseria
Neisseria polysaccharea	Proteobacteria	Betaproteobacteria	Neisseriales	Neisseriaceae	Neisseria
Neisseria sicca	Proteobacteria	Betaproteobacteria	Neisseriales	Neisseriaceae	Neisseria
Olsenella phocaeensis	Actinobacteria	Coriobacteriia	Coriobacteriales	Atopobiaceae	Olsenella
Olsenella timonensis	Actinobacteria	Coriobacteriia	Coriobacteriales	Atopobiaceae	Olsenella
Oscilibacter massiliensis	Firmicutes	Clostridia	Clostridiales	Oscillospiraceae	Oscillibacter
Oscilibacter mediterraneensis	Firmicutes	Clostridia	Clostridiales	Oscillospiraceae	Oscillibacter
Oscilibacter timonensis	Firmicutes	Clostridia	Clostridiales	Oscillospiraceae	Oscillibacter
Oxalobacter formigenes	Proteobacteria	Betaproteobacteria	Burkholderiales	Oxalobacteraceae	Oxalobacter
Parabacteroides merdae	Bacteroidetes	Bacteroidia	Bacteroidiales	Tannerellaceae	Parabacteroides
Paraprevotella clara	Bacteroidetes	Bacteroidia	Bacteroidiales	Preotellaceae	Paraprevotella
Parasutterella excrementihominis	Proteobacteria	Betaproteobacteria	Burkholderiales	Sutterllaceae	Parasutterella
Parvimonas micra	Firmicutes	Clostridia	Clostridiales	Family_XI	Parvimonas
Pediococcus pentosaceus	Firmicutes	Bacilli	Lactobacillales	Lactobacillaceae	Pediococcus
Peptoniphilus duerdenii	Firmicutes	Clostridia	Clostridiales	Peptoniphilaceae	Peptoniphilus
Peptoniphilus koenoeneniae	Firmicutes	Tissierellia	Tissierellales	Peptoniphilaceae	Peptoniphilus
Peptoniphilus vaginalis	Firmicutes	Tissierellia	Tissierellales	Peptoniphilaceae	Peptoniphilus
Peptostreptococcus stomatis	Firmicutes	Clostridia	Clostridiales	Peptostreptococcaceae	Peptostreptococcus
Phascolarctobacterium faecium	Firmicutes	Negativicutes	Acidaminococcales	Acidaminococcaceae	Phascolarctobacterium
Phascolarctobacterium succinatutens	Firmicutes	Negativicutes	Acidaminococcales	Acidaminococcaceae	Phascolarctobacterium
Phocibacillus massiliensis	Firmicutes	Bacilli	Bacillales	Bacillaceae	Phocibacillus
Phreatobacter oligotrophus	Proteobacteria	Alphaproteobacteria	Rhizobiales	Rhizobiales_Incertae_Sedis	Phreatobacter
Pluralibacter gergoviae	Proteobacteria	Gammaproteobacteria	Enterobacteriales	Enterobacteriaceae	Pluralibacter
Porphyromonas bennonis	Bacteroidetes	Bacteroidia	Bacteroidales	Porphyromonadaceae	Porphyromonas
Porphyromonas pasteri	Bacteroidetes	Bacteroidia	Bacteroidales	Porphyromonadaceae	Porphyromonas
Prevotella bivia	Bacteroidetes	Bacteroidia	Bacteroidales	Prevotellaceae	Prevotella
Prevotella caccae	Bacteroidetes	Bacteroidia	Bacteroidales	Prevotellaceae	Prevotella
Prevotella copri	Bacteroidetes	Bacteroidia	Bacteroidales	Prevotellaceae	Prevotella
Prevotella corporis	Bacteroidetes	Bacteroidia	Bacteroidales	Prevotellaceae	Prevotella
Prevotella histicola	Bacteroidetes	Bacteroidia	Bacteroidales	Prevotellaceae	Prevotella
Prevotella jejuni	Bacteroidetes	Bacteroidia	Bacteroidales	Prevotellaceae	Prevotella
Prevotella maculosa	Bacteroidetes	Bacteroidia	Bacteroidales	Prevotellaceae	Prevotella
Prevotella melaninogenica	Bacteroidetes	Bacteroidia	Bacteroidales	Prevotellaceae	Prevotella
Prevotella nigrescens	Bacteroidetes	Bacteroidia	Bacteroidales	Prevotellaceae	Prevotella
Prevotella pallens	Bacteroidetes	Bacteroidia	Bacteroidales	Prevotellaceae	Prevotella
Prevotella salivae	Bacteroidetes	Bacteroidia	Bacteroidales	Prevotellaceae	Prevotella
Prevotella timonensis	Bacteroidetes	Bacteroidia	Bacteroidales	Prevotellaceae	Prevotella
Propionibacterium acidifaciens	Actinobacteria	Actinobacteria	Propionibacteriales	Propionibacteriaceae	Propionibacterium
Propionibacterium australiense	Actinobacteria	Actinobacteria	Propionibacteriales	Propionibacteriaceae	Propionibacterium
Propionibacterium freudenreichii	Actinobacteria	Actinobacteria	Propionibacteriales	Propionibacteriaceae	Propionibacterium
Proteus vulgaris	Proteobacteria	Gammaproteobacteria	Enterobacterales	Morganellaceae	Proteus
Provencibacterium massiliense	Firmicutes	Clostridia	Clostridiales	Ruminococcaceae	Provencibacterium
Pseudoalteromonas undina	Proteobacteria	Gammaproteobacteria	Alteromonadales	Pseudoalteromonadaceae	Pseudoalteromonas
Pseudomonas kilonensis	Proteobacteria	Gammaproteobacteria	Pseudomonadales	Pseudomonadaceae	Pseudomonas
Pseudomonas koreensis	Proteobacteria	Gammaproteobacteria	Pseudomonadales	Pseudomonadaceae	Pseudomonas
Psychromonas arctica	Proteobacteria	Gammaproteobacteria	Alteromonadales	Psychromonadaceae	Psychromonas
Raoultella planticola	Proteobacteria	Gammaproteobacteria	Enterobacteriales	Enterobacteriaceae	Raoultella
Raoultibacter massiliensis	Actinobacteria	Coriobacteriia	Eggerthellales	Eggerthellaceae	Raoultibacter
Rhodococcus qingshengii	Actinobacteria	Actinobacteria	Corynebacteriales	Nocardiaceae	Rhodococcus
Rhodopseudomonas rhenobacensis	Proteobacteria	Alphaproteobacteria	Rhizobiales	Bradyrhizobiaceae	Rhodopseudomonas
Romboutsia timonensis	Firmicutes	Clostridia	Clostridiales	Peptostreptococcaceae	Romboutsia
Roseburia faecis	Firmicutes	Clostridia	Clostridiales	Lachnospiraceae	Roseburia
Roseburia intestinalis	Firmicutes	Clostridia	Clostridiales	Lachnospiraceae	Roseburia
Roseburia inulinivorans	Firmicutes	Clostridia	Clostridiales	Lachnospiraceae	Roseburia
Rothia dentocariosa	Actinobacteria	Actinobacteria	Micrococcales	Micrococcaceae	Rothia
Rothia mucilaginosa	Actinobacteria	Actinobacteria	Micrococcales	Micrococcaceae	Rothia
Ruminococcus bromii	Firmicutes	Clostridia	Clostridiales	Ruminococcaceae	Ruminococcus
Ruminococcus callidus	Firmicutes	Clostridia	Clostridiales	Ruminococcaceae	Ruminococcus
Ruminococcus faecis	Firmicutes	Clostridia	Clostridiales	Ruminococcaceae	Ruminococcus
Ruminococcus gnavus	Firmicutes	Clostridia	Clostridiales	Lachnospiraceae	Ruminococcus
Ruminococcus massiliensis	Firmicutes	Clostridia	Clostridiales	Ruminococcaceae	Ruminococcus
Ruminococcus torques	Firmicutes	Clostridia	Clostridiales	Lachnospiraceae	Ruminococcus
Scardovia wiggsiae	Actinobacteria	Actinobacteria	Bifidobacteriales	Bifidobacteriaceae	Scardovia
Sellimonas intestinalis	Firmicutes	Clostridia	Clostridiales	Lachnospiraceae	Sellimonas
Senegalimassilia anaerobia	Actinobacteria	Coriobacteriia	Coriobacteriales	Coriobacteriaceae	Senegalimassilia
Serratia quinivorans	Proteobacteria	Gammaproteobacteria	Enterobacteriales	Enterobacteriaceae	Serratia
Shuttleworthia satelles	Firmicutes	Clostridia	Clostridiales	Lachnospiraceae	Shuttleworthia
Slackia equolifaciens	Actinobacteria	Coriobacteriia	Coriobacteriales	Coriobacteriaceae	Slackia
Slackia exigua	Actinobacteria	Coriobacteriia	Eggerthellales	Eggerthellaceae	Slackia
Slackia isoflavoniconvertens	Actinobacteria	Coriobacteriia	Eggerthellales	Eggerthellaceae	Slackia
Slackia piriformis	Actinobacteria	Coriobacteriia	Coriobacteriales	Coriobacteriaceae	Slackia
Sneathia sanguinegens	Fusobacteria	Fusobacteriia	Fusobacteriales	Leptotrichiaceae	Sneathia
Solobacterium moorei	Firmicutes	Erysipelotrichia	Erysipelotrichales	Erysipelotrichaceae	Solobacterium
Sphingomonas leidyi	Proteobacteria	Alphaproteobacteria	Sphingomonadales	Sphingomonadaceae	Sphingomonas
Sporomusa acidovorans	Firmicutes	Negativicutes	Selenomonadales	Sporomusaceae	Sporomusa
Staphylococcus caprae	Firmicutes	Bacilli	Bacillales	Staphylococcaceae	Staphylococcus
Staphylococcus condimenti	Firmicutes	Bacilli	Bacillales	Staphylococcaceae	Staphylococcus
Staphylococcus equorum	Firmicutes	Bacilli	Bacillales	Staphylococcaceae	Staphylococcus
Staphylococcus gallinarum	Firmicutes	Bacilli	Bacillales	Staphylococcaceae	Staphylococcus
Staphylococcus piscifermentans	Firmicutes	Bacilli	Bacillales	Staphylococcaceae	Staphylococcus
Staphylococcus simulans	Firmicutes	Bacilli	Bacillales	Staphylococcaceae	Staphylococcus
Staphylococcus vitulinus	Firmicutes	Bacilli	Bacillales	Staphylococcaceae	Staphylococcus
Stenotrophomonas rhizophila	Proteobacteria	Gammaproteobacteria	Lysobacteriales	Lysobacteraceae	Stenotrophomonas
Streptococcus anginosus	Firmicutes	Bacilli	Lactobacillales	Streptococcaceae	Streptococcus
Streptococcus constellatus	Firmicutes	Bacilli	Lactobacillales	Streptococcaceae	Streptococcus
Streptococcus dentirousetti	Firmicutes	Bacilli	Lactobacillales	Streptococcaceae	Streptococcus
Streptococcus lutetiensis	Firmicutes	Bacilli	Lactobacillales	Streptococcaceae	Streptococcus
Streptococcus massiliensis	Firmicutes	Bacilli	Lactobacillales	Streptococcaceae	Streptococcus
Streptococcus mutans	Firmicutes	Bacilli	Lactobacillales	Streptococcaceae	Streptococcus
Streptococcus parasanguinis	Firmicutes	Bacilli	Lactobacillales	Streptococcaceae	Streptococcus
Streptococcus rubneri	Firmicutes	Bacilli	Lactobacillales	Streptococcaceae	Streptococcus
Streptococcus salivarius	Firmicutes	Bacilli	Lactobacillales	Streptococcaceae	Streptococcus
Streptococcus sanguinis	Firmicutes	Bacilli	Lactobacillales	Streptococcaceae	Streptococcus
Streptococcus sinensis	Firmicutes	Bacilli	Lactobacillales	Streptococcaceae	Streptococcus
Streptococcus timonensis	Firmicutes	Bacilli	Lactobacillales	Streptococcaceae	Streptococcus
Succinivibrio dextrinosolvens	Proteobacteria	Gammaproteobacteria	Aeromonadales	Succinivibrionaceae	Succinivibrio
Sutterella wadsworthensis	Proteobacteria	Betaproteobacteria	Burkholderiales	Sutterellaceae	Sutterella
Tepidiphilus succinatimandens	Proteobacteria	Betaproteobacteria	Hydrogenophilales	Hydrogenophilaceae	Tepidiphilus
Terrisporobacter mayombei	Firmicutes	Clostridia	Clostridiales	Lachnospiraceae	Terrisporobacter
Tidjanibacter massiliensis	Bacteroidetes	Bacteroidia	Bacteroidales	Rikenellaceae	Tidjanibacter
Togoiella massiliensis	Firmicutes	Clostridia	Clostridiales	Eubacteriaceae	Togoiella
Turicibacter sanguinis	Firmicutes	Erysipelotrichia	Erysipelotrichales	Erysipelotrichaceae	Turicibacter
Vagococcus salmoninarum	Firmicutes	Bacilli	Lactobacillales	Enterococcaceae	Vagococcus
Veillonella atypica	Firmicutes	Negativicutes	Veillonellales	Veillonellaceae	Veillonella
Veillonella rogosae	Firmicutes	Negativicutes	Veillonellales	Veillonellaceae	Veillonella
Virgibacillus halodenitrificans	Firmicutes	Bacilli	Bacillales	Bacillaceae	Virgibacillus
Weissella confusa	Firmicutes	Bacilli	Lactobacillales	Leuconostocaceae	Weissella
S3 Table: List of bacteria identified as species level by metagenomics
in bold new species isolated for the first time by culturomics
